# Supplementary material for: 4-Methyl-2-(2-nitro­benzene­sulfon­amido)­penta­noic acid
Source: Acta Crystallogr Sect E Struct Rep Online. 2012 Jul 28;68(Pt 8):o2573. doi: 10.1107/S1600536812033260 (PMC3415013; doi:10.1107/S1600536812033260)
Supplement: Supplementary file 1 [file e-68-o2573-sup1.cif]

##############################################################################
#                                                                            #
# This CIF contains the data in a paper accepted for publication in          #
# Acta Crystallographica Section E. It conforms to the requirements of       #
# Notes for Authors for Acta Crystallographica Section E, and has been       #
# peer reviewed under the auspices of the IUCr Commission on Journals.       #
#                                                                            #
# Full details of the Crystallographic Information File format               #
# are given in the paper "The Crystallographic Information File (CIF):       #
# a New Standard Archive File for Crystallography" by S. R. Hall, F. H.      #
# Allen and I. D. Brown [Acta Cryst. (1991), A47, 655-685].                  #
#                                                                            #
# The current version of the core CIF dictionary is obtainable from          #
# ftp://ftp.iucr.org/pub/cif_core.dic.                                       #
#                                                                            #
# Software is freely available for graphical display of the structure(s)     #
# in this CIF. For information consult the CIF software page                 #
# http://www.iucr.org/resources/cif/software.                                #
#                                                                            #
# This file may be used for bona fide research purposes within the           #
# scientific community so long as proper attribution is given to the journal # 
# article from which it was obtained.                                        #
#                                                                            #
##############################################################################
data_I
_audit_creation_method     SHELXL-97
_chemical_name_systematic
;
4-Methyl-2-(2-nitrobenzenesulfonamido)pentanoic acid
;
_chemical_name_common
;
;
_chemical_formula_moiety     'C12 H16 N2 O6 S'
_chemical_formula_sum     'C12 H16 N2 O6 S'
_chemical_formula_iupac     'C12 H16 N2 O6 S'
_chemical_formula_weight     316.33
_chemical_melting_point     ?
_symmetry_cell_setting     orthorhombic
_symmetry_space_group_name_H-M     'P 21 21 21'
_symmetry_space_group_name_Hall     'P 2ac 2ab'
loop_
    _symmetry_equiv_pos_as_xyz
    'x, y, z'
    '-x+1/2, -y, z+1/2'
    'x+1/2, -y+1/2, -z'
    '-x, y+1/2, -z+1/2'
_cell_length_a     6.9593(5)
_cell_length_b     10.7560(8)
_cell_length_c     20.8431(14)
_cell_angle_alpha     90.00
_cell_angle_beta     90.00
_cell_angle_gamma     90.00
_cell_volume     1560.19(19)
_cell_formula_units_Z     4
_cell_measurement_reflns_used     1789
_cell_measurement_theta_min     2.72
_cell_measurement_theta_max     19.47
_cell_measurement_temperature     296(2)
_exptl_crystal_description     'prismatic'
_exptl_crystal_colour     'colorless'
_exptl_crystal_size_max     0.45
_exptl_crystal_size_mid     0.38
_exptl_crystal_size_min     0.29
_exptl_crystal_density_diffrn     1.347
_exptl_crystal_density_meas     ?
_exptl_crystal_density_method     'not measured'
_exptl_crystal_F_000     664
_exptl_absorpt_coefficient_mu     0.234
_exptl_absorpt_correction_type     multi-scan
_exptl_absorpt_process_details     '(SADABS; Bruker, 2007)'
_exptl_absorpt_correction_T_min     0.9019
_exptl_absorpt_correction_T_max     0.9351
_exptl_special_details     ?
_diffrn_ambient_temperature     296(2)
_diffrn_radiation_type     MoK\a
_diffrn_radiation_wavelength     0.71073
_diffrn_radiation_source     'fine-focus sealed tube'
_diffrn_radiation_monochromator     graphite
_diffrn_measurement_device_type     'Bruker Kappa APEXII CCD'
_diffrn_measurement_method     '\f and \w scans'
_diffrn_detector_area_resol_mean     ?
_diffrn_reflns_number     11203
_diffrn_reflns_av_R_equivalents     0.0454
_diffrn_reflns_av_sigmaI/netI     0.0509
_diffrn_reflns_theta_min     1.95
_diffrn_reflns_theta_max     25.00
_diffrn_reflns_theta_full     25.00
_diffrn_measured_fraction_theta_max     1.000
_diffrn_measured_fraction_theta_full     1.000
_diffrn_reflns_limit_h_min     -8
_diffrn_reflns_limit_h_max     8
_diffrn_reflns_limit_k_min     -12
_diffrn_reflns_limit_k_max     12
_diffrn_reflns_limit_l_min     -24
_diffrn_reflns_limit_l_max     24
_diffrn_standards_number     0
_diffrn_standards_interval_count     .
_diffrn_standards_interval_time     .
_diffrn_standards_decay_%     ?
_refine_special_details
;
 Refinement of F^2^ against ALL reflections.  The weighted R-factor wR and
 goodness of fit S are based on F^2^, conventional R-factors R are based
 on F, with F set to zero for negative F^2^. The threshold expression of
 F^2^ > 2sigma(F^2^) is used only for calculating R-factors(gt) etc. and is
 not relevant to the choice of reflections for refinement.  R-factors based
 on F^2^ are statistically about twice as large as those based on F, and R-
 factors based on ALL data will be even larger.
;
_reflns_number_total     2730
_reflns_number_gt     2029
_reflns_threshold_expression     I>2\s(I)
_refine_ls_structure_factor_coef     Fsqd
_refine_ls_matrix_type     full
_refine_ls_R_factor_all     0.0667
_refine_ls_R_factor_gt     0.0428
_refine_ls_wR_factor_gt     0.0828
_refine_ls_wR_factor_ref     0.0897
_refine_ls_goodness_of_fit_ref     0.994
_refine_ls_restrained_S_all     0.992
_refine_ls_number_reflns     2730
_refine_ls_number_parameters     212
_refine_ls_number_restraints     10
_refine_ls_hydrogen_treatment     mixed
_refine_ls_weighting_scheme     calc
_refine_ls_weighting_details
         'calc w=1/[\s^2^(Fo^2^)+(0.0410P)^2^+0.0000P] where P=(Fo^2^+2Fc^2^)/3'
_atom_sites_solution_hydrogens     geom
_atom_sites_solution_primary     direct
_atom_sites_solution_secondary     difmap
_refine_ls_shift/su_max     0.001
_refine_ls_shift/su_mean     0.000
_refine_diff_density_max     0.154
_refine_diff_density_min     -0.202
_refine_ls_extinction_method     none
_refine_ls_extinction_coef     ?
_refine_ls_abs_structure_details     'Flack (1983), 1117 Friedel pairs'
_refine_ls_abs_structure_Flack     0.07(10)
loop_
    _atom_type_symbol
    _atom_type_description
    _atom_type_scat_dispersion_real
    _atom_type_scat_dispersion_imag
    _atom_type_scat_source
    'C' 'C' 0.0033 0.0016
                         'International Tables Vol C Tables 4.2.6.8 and 6.1.1.4'
    'H' 'H' 0.0000 0.0000
                         'International Tables Vol C Tables 4.2.6.8 and 6.1.1.4'
    'N' 'N' 0.0061 0.0033
                         'International Tables Vol C Tables 4.2.6.8 and 6.1.1.4'
    'O' 'O' 0.0106 0.0060
                         'International Tables Vol C Tables 4.2.6.8 and 6.1.1.4'
    'S' 'S' 0.1246 0.1234
                         'International Tables Vol C Tables 4.2.6.8 and 6.1.1.4'
_computing_data_collection     'APEX2 (Bruker, 2007)'
_computing_cell_refinement     'SAINT (Bruker, 2007)'
_computing_data_reduction     'SAINT (Bruker, 2007)'
_computing_structure_solution     'SHELXS97 (Sheldrick, 2008)'
_computing_structure_refinement     'SHELXL97 (Sheldrick, 2008)'
_computing_molecular_graphics     'PLATON (Spek, 2009)'
_computing_publication_material
;
WinGX (Farrugia, 1999) and PLATON (Spek, 2009)
;
loop_
    _atom_site_type_symbol
    _atom_site_label
    _atom_site_fract_x
    _atom_site_fract_y
    _atom_site_fract_z
    _atom_site_U_iso_or_equiv
    _atom_site_adp_type
    _atom_site_calc_flag
    _atom_site_refinement_flags
    _atom_site_occupancy
    _atom_site_symmetry_multiplicity
    _atom_site_disorder_assembly
    _atom_site_disorder_group
    S S1 0.85210(10) 0.49317(7) 0.11950(3) 0.0477(2) Uani d . 1 1 A .
    O O1 0.6834(3) 0.8270(3) 0.21732(13) 0.0947(9) Uani d . 1 1 . .
    N N1 0.7618(4) 0.7669(3) 0.17531(14) 0.0577(7) Uani d . 1 1 . .
    C C1 1.0039(4) 0.5944(3) 0.16432(12) 0.0445(7) Uani d . 1 1 . .
    O O2 0.6943(3) 0.7525(2) 0.12226(12) 0.0783(7) Uani d . 1 1 . .
    N N2 0.8391(4) 0.5420(2) 0.04664(11) 0.0433(6) Uani d D 1 1 . .
    C C2 0.9481(4) 0.7099(3) 0.18997(13) 0.0460(8) Uani d . 1 1 . .
    O O3 0.6652(3) 0.5002(2) 0.14685(10) 0.0691(6) Uani d . 1 1 . .
    C C3 1.0679(5) 0.7759(3) 0.22962(15) 0.0663(10) Uani d . 1 1 . .
    H H3 1.0269 0.8509 0.2471 0.080 Uiso calc R 1 1 . .
    O O4 0.9507(3) 0.37724(17) 0.11794(10) 0.0633(6) Uani d . 1 1 . .
    C C4 1.2476(5) 0.7316(4) 0.24342(17) 0.0794(12) Uani d . 1 1 . .
    H H4 1.3294 0.7770 0.2698 0.095 Uiso calc R 1 1 . .
    O O5 1.1024(3) 0.73707(19) 0.01558(9) 0.0505(6) Uani d . 1 1 A .
    C C5 1.3060(5) 0.6211(4) 0.21847(17) 0.0757(11) Uani d . 1 1 . .
    H H5 1.4283 0.5913 0.2278 0.091 Uiso calc R 1 1 . .
    O O6 1.3184(3) 0.5923(2) -0.00802(12) 0.0610(6) Uani d D 1 1 A .
    C C6 1.1854(5) 0.5525(3) 0.17923(14) 0.0569(9) Uani d . 1 1 . .
    H H6 1.2276 0.4769 0.1627 0.068 Uiso calc R 1 1 . .
    C C12 1.1431(4) 0.6294(3) 0.00506(12) 0.0429(7) Uani d . 1 1 . .
    C C7A 1.0001(4) 0.5234(2) 0.00245(13) 0.0401(7) Uani d PD 0.50 1 A 1
    H H7A 1.0676 0.4480 0.0161 0.048 Uiso calc PR 0.50 1 A 1
    C C8A 0.938(3) 0.504(2) -0.0676(7) 0.046(3) Uani d PD 0.50 1 A 1
    H H81 0.8773 0.5793 -0.0830 0.056 Uiso calc PR 0.50 1 A 1
    H H82 1.0510 0.4890 -0.0936 0.056 Uiso calc PR 0.50 1 A 1
    C C9A 0.798(5) 0.395(3) -0.0769(14) 0.0651(12) Uani d PD 0.50 1 A 1
    H H9A 0.7104 0.3945 -0.0400 0.078 Uiso calc PR 0.50 1 A 1
    C C10A 0.676(4) 0.413(4) -0.1372(12) 0.104(7) Uani d PD 0.50 1 A 1
    H H10A 0.5886 0.4815 -0.1308 0.156 Uiso calc PR 0.50 1 A 1
    H H10B 0.6040 0.3390 -0.1457 0.156 Uiso calc PR 0.50 1 A 1
    H H10C 0.7580 0.4312 -0.1730 0.156 Uiso calc PR 0.50 1 A 1
    C C11A 0.903(9) 0.272(3) -0.077(3) 0.116(7) Uani d PD 0.50 1 A 1
    H H11A 0.9924 0.2710 -0.1126 0.174 Uiso calc PR 0.50 1 A 1
    H H11B 0.8124 0.2058 -0.0824 0.174 Uiso calc PR 0.50 1 A 1
    H H11C 0.9716 0.2622 -0.0378 0.174 Uiso calc PR 0.50 1 A 1
    C C7B 1.0001(4) 0.5234(2) 0.00245(13) 0.0401(7) Uani d PD 0.50 1 A 2
    H H7B 1.0645 0.4444 0.0117 0.048 Uiso calc PR 0.50 1 A 2
    C C8B 0.910(4) 0.520(2) -0.0647(7) 0.046(3) Uani d PD 0.50 1 A 2
    H H83 0.8243 0.5907 -0.0693 0.056 Uiso calc PR 0.50 1 A 2
    H H84 1.0109 0.5285 -0.0964 0.056 Uiso calc PR 0.50 1 A 2
    C C9B 0.797(5) 0.401(3) -0.0783(13) 0.0651(12) Uani d PD 0.50 1 A 2
    H H9B 0.6792 0.4034 -0.0527 0.078 Uiso calc PR 0.50 1 A 2
    C C10B 0.739(4) 0.398(4) -0.1495(12) 0.104(7) Uani d PD 0.50 1 A 2
    H H10D 0.6714 0.4726 -0.1601 0.156 Uiso calc PR 0.50 1 A 2
    H H10E 0.6568 0.3273 -0.1570 0.156 Uiso calc PR 0.50 1 A 2
    H H10F 0.8518 0.3907 -0.1756 0.156 Uiso calc PR 0.50 1 A 2
    C C11B 0.905(9) 0.283(3) -0.061(3) 0.116(7) Uani d PD 0.50 1 A 2
    H H11D 1.0278 0.2832 -0.0812 0.174 Uiso calc PR 0.50 1 A 2
    H H11E 0.8321 0.2123 -0.0743 0.174 Uiso calc PR 0.50 1 A 2
    H H11F 0.9217 0.2803 -0.0149 0.174 Uiso calc PR 0.50 1 A 2
    H H2N 0.780(5) 0.611(2) 0.042(2) 0.139 Uiso d D 1 1 . .
    H H6O 1.393(6) 0.655(3) -0.013(3) 0.174 Uiso d D 1 1 . .
loop_
    _atom_site_aniso_label
    _atom_site_aniso_U_11
    _atom_site_aniso_U_22
    _atom_site_aniso_U_33
    _atom_site_aniso_U_12
    _atom_site_aniso_U_13
    _atom_site_aniso_U_23
    S1 0.0575(4) 0.0422(4) 0.0435(4) -0.0031(4) 0.0088(4) 0.0032(4)
    O1 0.0808(18) 0.107(2) 0.096(2) 0.0244(16) 0.0092(15) -0.0496(17)
    N1 0.0688(18) 0.0496(18) 0.0548(19) 0.0067(14) 0.0099(16) -0.0070(15)
    C1 0.0542(19) 0.0466(19) 0.0328(16) 0.0021(16) 0.0081(14) 0.0022(14)
    O2 0.0921(16) 0.0889(18) 0.0541(14) 0.0387(14) -0.0074(14) 0.0009(14)
    N2 0.0490(14) 0.0458(15) 0.0351(13) 0.0012(11) 0.0038(12) -0.0004(11)
    C2 0.0512(17) 0.052(2) 0.0349(16) 0.0026(16) 0.0075(14) 0.0006(15)
    O3 0.0682(14) 0.0802(16) 0.0589(13) -0.0165(15) 0.0231(11) -0.0023(12)
    C3 0.075(2) 0.068(2) 0.055(2) -0.004(2) 0.0129(18) -0.019(2)
    O4 0.0946(16) 0.0380(13) 0.0574(13) 0.0074(10) 0.0061(13) 0.0052(11)
    C4 0.062(2) 0.106(3) 0.070(3) -0.012(2) 0.005(2) -0.034(2)
    O5 0.0464(11) 0.0390(13) 0.0661(15) -0.0011(9) 0.0019(10) -0.0059(11)
    C5 0.058(2) 0.108(3) 0.061(2) 0.012(2) -0.0014(18) -0.014(2)
    O6 0.0413(13) 0.0466(13) 0.0952(17) 0.0033(10) 0.0060(12) -0.0068(13)
    C6 0.058(2) 0.071(2) 0.0417(18) 0.0103(17) 0.0038(16) -0.0035(16)
    C12 0.0466(16) 0.0431(19) 0.0391(17) 0.0025(14) -0.0021(15) -0.0025(14)
    C7A 0.0409(15) 0.0398(17) 0.0396(15) -0.0010(13) 0.0078(12) -0.0005(14)
    C8A 0.053(5) 0.042(5) 0.044(2) -0.005(4) 0.008(3) -0.009(2)
    C9A 0.085(2) 0.058(3) 0.052(2) -0.029(2) -0.0011(19) -0.007(2)
    C10A 0.143(16) 0.115(10) 0.055(9) -0.066(13) -0.013(10) -0.011(6)
    C11A 0.146(4) 0.049(5) 0.15(2) -0.017(5) -0.031(13) -0.046(7)
    C7B 0.0409(15) 0.0398(17) 0.0396(15) -0.0010(13) 0.0078(12) -0.0005(14)
    C8B 0.053(5) 0.042(5) 0.044(2) -0.005(4) 0.008(3) -0.009(2)
    C9B 0.085(2) 0.058(3) 0.052(2) -0.029(2) -0.0011(19) -0.007(2)
    C10B 0.143(16) 0.115(10) 0.055(9) -0.066(13) -0.013(10) -0.011(6)
    C11B 0.146(4) 0.049(5) 0.15(2) -0.017(5) -0.031(13) -0.046(7)
_geom_special_details
;
 All esds (except the esd in the dihedral angle between two l.s. planes)
 are estimated using the full covariance matrix.  The cell esds are taken
 into account individually in the estimation of esds in distances, angles
 and torsion angles; correlations between esds in cell parameters are only
 used when they are defined by crystal symmetry.  An approximate (isotropic)
 treatment of cell esds is used for estimating esds involving l.s. planes.
;
loop_
    _geom_bond_atom_site_label_1
    _geom_bond_atom_site_label_2
    _geom_bond_site_symmetry_2
    _geom_bond_distance
    _geom_bond_publ_flag
    S1 O3 . 1.422(2) ?
    S1 O4 . 1.424(2) ?
    S1 N2 . 1.609(2) ?
    S1 C1 . 1.781(3) ?
    O1 N1 . 1.217(3) ?
    N1 O2 . 1.211(3) ?
    N1 C2 . 1.466(4) ?
    C1 C6 . 1.376(4) ?
    C1 C2 . 1.408(4) ?
    N2 C7A . 1.464(3) ?
    N2 H2N . 0.850(10) ?
    C2 C3 . 1.372(4) ?
    C3 C4 . 1.369(5) ?
    C3 H3 . 0.9300 ?
    C4 C5 . 1.360(5) ?
    C4 H4 . 0.9300 ?
    O5 C12 . 1.212(3) ?
    C5 C6 . 1.385(4) ?
    C5 H5 . 0.9300 ?
    O6 C12 . 1.312(3) ?
    O6 H6O . 0.852(10) ?
    C6 H6 . 0.9300 ?
    C12 C7A . 1.514(4) ?
    C7A C8A . 1.538(11) ?
    C7A H7A . 0.9800 ?
    C8A C9A . 1.532(12) ?
    C8A H81 . 0.9700 ?
    C8A H82 . 0.9700 ?
    C9A C11A . 1.511(13) ?
    C9A C10A . 1.531(13) ?
    C9A H9A . 0.9800 ?
    C10A H10A . 0.9600 ?
    C10A H10B . 0.9600 ?
    C10A H10C . 0.9600 ?
    C11A H11A . 0.9600 ?
    C11A H11B . 0.9600 ?
    C11A H11C . 0.9600 ?
    C8B C9B . 1.530(11) ?
    C8B H83 . 0.9700 ?
    C8B H84 . 0.9700 ?
    C9B C11B . 1.513(12) ?
    C9B C10B . 1.538(14) ?
    C9B H9B . 0.9800 ?
    C10B H10D . 0.9600 ?
    C10B H10E . 0.9600 ?
    C10B H10F . 0.9600 ?
    C11B H11D . 0.9600 ?
    C11B H11E . 0.9600 ?
    C11B H11F . 0.9600 ?
loop_
    _geom_angle_atom_site_label_1
    _geom_angle_atom_site_label_2
    _geom_angle_atom_site_label_3
    _geom_angle_site_symmetry_1
    _geom_angle_site_symmetry_3
    _geom_angle
    _geom_angle_publ_flag
    O3 S1 O4 . . 119.76(13) ?
    O3 S1 N2 . . 108.02(13) ?
    O4 S1 N2 . . 106.94(13) ?
    O3 S1 C1 . . 107.46(13) ?
    O4 S1 C1 . . 105.15(14) ?
    N2 S1 C1 . . 109.20(13) ?
    O2 N1 O1 . . 123.4(3) ?
    O2 N1 C2 . . 118.7(3) ?
    O1 N1 C2 . . 118.0(3) ?
    C6 C1 C2 . . 117.2(3) ?
    C6 C1 S1 . . 117.6(2) ?
    C2 C1 S1 . . 125.1(2) ?
    C7A N2 S1 . . 120.39(19) ?
    C7A N2 H2N . . 115(3) ?
    S1 N2 H2N . . 114(3) ?
    C3 C2 C1 . . 121.2(3) ?
    C3 C2 N1 . . 116.5(3) ?
    C1 C2 N1 . . 122.3(3) ?
    C4 C3 C2 . . 120.1(3) ?
    C4 C3 H3 . . 120.0 ?
    C2 C3 H3 . . 120.0 ?
    C5 C4 C3 . . 119.8(4) ?
    C5 C4 H4 . . 120.1 ?
    C3 C4 H4 . . 120.1 ?
    C4 C5 C6 . . 120.7(3) ?
    C4 C5 H5 . . 119.7 ?
    C6 C5 H5 . . 119.7 ?
    C12 O6 H6O . . 111(4) ?
    C1 C6 C5 . . 121.0(3) ?
    C1 C6 H6 . . 119.5 ?
    C5 C6 H6 . . 119.5 ?
    O5 C12 O6 . . 123.0(3) ?
    O5 C12 C7A . . 124.9(3) ?
    O6 C12 C7A . . 112.0(2) ?
    N2 C7A C12 . . 112.2(2) ?
    N2 C7A C8A . . 113.6(10) ?
    C12 C7A C8A . . 108.9(9) ?
    N2 C7A H7A . . 107.3 ?
    C12 C7A H7A . . 107.3 ?
    C8A C7A H7A . . 107.3 ?
    C9A C8A C7A . . 113.8(14) ?
    C9A C8A H81 . . 108.8 ?
    C7A C8A H81 . . 108.8 ?
    C9A C8A H82 . . 108.8 ?
    C7A C8A H82 . . 108.8 ?
    H81 C8A H82 . . 107.7 ?
    C11A C9A C10A . . 112.0(15) ?
    C11A C9A C8A . . 111.0(17) ?
    C10A C9A C8A . . 111.0(15) ?
    C11A C9A H9A . . 107.5 ?
    C10A C9A H9A . . 107.5 ?
    C8A C9A H9A . . 107.5 ?
    C9B C8B H83 . . 108.9 ?
    C9B C8B H84 . . 108.9 ?
    H83 C8B H84 . . 107.7 ?
    C11B C9B C8B . . 113.7(15) ?
    C11B C9B C10B . . 110.3(16) ?
    C8B C9B C10B . . 109.5(16) ?
    C11B C9B H9B . . 107.7 ?
    C8B C9B H9B . . 107.7 ?
    C10B C9B H9B . . 107.7 ?
    C9B C10B H10D . . 109.5 ?
    C9B C10B H10E . . 109.5 ?
    H10D C10B H10E . . 109.5 ?
    C9B C10B H10F . . 109.5 ?
    H10D C10B H10F . . 109.5 ?
    H10E C10B H10F . . 109.5 ?
    C9B C11B H11D . . 109.5 ?
    C9B C11B H11E . . 109.5 ?
    H11D C11B H11E . . 109.5 ?
    C9B C11B H11F . . 109.5 ?
    H11D C11B H11F . . 109.5 ?
    H11E C11B H11F . . 109.5 ?
loop_
    _geom_torsion_atom_site_label_1
    _geom_torsion_atom_site_label_2
    _geom_torsion_atom_site_label_3
    _geom_torsion_atom_site_label_4
    _geom_torsion_site_symmetry_1
    _geom_torsion_site_symmetry_2
    _geom_torsion_site_symmetry_3
    _geom_torsion_site_symmetry_4
    _geom_torsion
    _geom_torsion_publ_flag
    O3 S1 C1 C6 . . . . 137.9(2) ?
    O4 S1 C1 C6 . . . . 9.3(3) ?
    N2 S1 C1 C6 . . . . -105.2(2) ?
    O3 S1 C1 C2 . . . . -36.9(3) ?
    O4 S1 C1 C2 . . . . -165.5(2) ?
    N2 S1 C1 C2 . . . . 80.0(3) ?
    O3 S1 N2 C7A . . . . -168.2(2) ?
    O4 S1 N2 C7A . . . . -38.0(2) ?
    C1 S1 N2 C7A . . . . 75.3(2) ?
    C6 C1 C2 C3 . . . . -1.8(4) ?
    S1 C1 C2 C3 . . . . 173.0(2) ?
    C6 C1 C2 N1 . . . . 177.3(3) ?
    S1 C1 C2 N1 . . . . -7.9(4) ?
    O2 N1 C2 C3 . . . . 144.3(3) ?
    O1 N1 C2 C3 . . . . -35.4(4) ?
    O2 N1 C2 C1 . . . . -34.8(4) ?
    O1 N1 C2 C1 . . . . 145.5(3) ?
    C1 C2 C3 C4 . . . . 1.9(5) ?
    N1 C2 C3 C4 . . . . -177.2(3) ?
    C2 C3 C4 C5 . . . . -0.9(5) ?
    C3 C4 C5 C6 . . . . -0.1(5) ?
    C2 C1 C6 C5 . . . . 0.7(4) ?
    S1 C1 C6 C5 . . . . -174.5(2) ?
    C4 C5 C6 C1 . . . . 0.2(5) ?
    S1 N2 C7A C12 . . . . -88.8(2) ?
    S1 N2 C7A C8A . . . . 147.2(10) ?
    O5 C12 C7A N2 . . . . -32.7(4) ?
    O6 C12 C7A N2 . . . . 149.8(2) ?
    O5 C12 C7A C8A . . . . 93.8(11) ?
    O6 C12 C7A C8A . . . . -83.6(11) ?
    N2 C7A C8A C9A . . . . -56(2) ?
    C12 C7A C8A C9A . . . . 177.8(18) ?
    C7A C8A C9A C11A . . . . -80(3) ?
    C7A C8A C9A C10A . . . . 155(2) ?
loop_
    _geom_hbond_atom_site_label_D
    _geom_hbond_atom_site_label_H
    _geom_hbond_atom_site_label_A
    _geom_hbond_site_symmetry_A
    _geom_hbond_distance_DH
    _geom_hbond_distance_HA
    _geom_hbond_distance_DA
    _geom_hbond_angle_DHA
    N2 H2N O2 . 0.850(10) 2.34(4) 2.937(3) 128(4)
    O6 H6O O5 3_565 0.852(10) 1.868(17) 2.702(3) 166(5)
    N2 H2N O5 3_465 0.850(10) 2.38(2) 3.169(3) 155(4)
_iucr_refine_instructions_details
;
TITL SKUOG2 in P2(1)2(1)2(1)
CELL 0.71073 6.9593 10.7560 20.8431 90.000 90.000 90.000
ZERR 4.0000 0.0005 0.0008 0.0014 0.000 0.000 0.000
LATT -1
SYMM 0.5-X, -Y, 0.5+Z
SYMM 0.5+X, 0.5-Y, -Z
SYMM -X, 0.5+Y, 0.5-Z
SFAC C H N O S
UNIT 48 64 8 24 4
MERG 2
OMIT 0 50
FMAP 2
GRID
PLAN 20
TEMP 23
SIZE 0.29 0.38 0.45
EXYZ C7A C7B
EADP C7A C7B
EADP C8A C8B
EADP C9A C9B
EADP C10A C10B
EADP C11A C11B
HTAB
BOND   $H
CONF
HTAB N2 O2
EQIV $1 1/2+X, 3/2-Y, -Z
HTAB O6 O5_$1
EQIV $2 X-1/2, 3/2-Y, -Z
HTAB N2 O5_$2
DFIX 0.85 0.01 N2 H2N
DFIX 0.85 0.01 O6 H6O
L.S. 16
ACTA 52
WGHT 0.04100 0.00000 0.00000 0.00000 0.00000 0.33330
FVAR 0.21098
S1     5   0.85210   0.49315   0.11950  11.00000   0.05723   0.04222 =
       0.04309   0.00305   0.00886  -0.00297
O1     4   0.68342   0.82691   0.21724  11.00000   0.08136   0.10608 =
       0.09551  -0.04873   0.00877   0.02499
N1     3   0.76179   0.76685   0.17533  11.00000   0.06831   0.04851 =
       0.05480  -0.00710   0.01055   0.00582
C1     1   1.00370   0.59435   0.16439  11.00000   0.05476   0.04671 =
       0.03265   0.00243   0.00778   0.00207
O2     4   0.69440   0.75252   0.12224  11.00000   0.09226   0.08857 =
       0.05377   0.00108  -0.00760   0.03848
N2     3   0.83995   0.54129   0.04673  11.00000   0.04866   0.04260 =
       0.03838   0.00046   0.00344   0.00640
C2     1   0.94782   0.70989   0.19002  11.00000   0.05143   0.05121 =
       0.03505   0.00045   0.00758   0.00231
O3     4   0.66526   0.50007   0.14683  11.00000   0.06880   0.07953 =
       0.05925  -0.00147   0.02327  -0.01738
C3     1   1.06782   0.77612   0.22963  11.00000   0.07529   0.06748 =
       0.05535  -0.01851   0.01299  -0.00359
AFIX 43
H3     2   1.02699   0.85119   0.24707  11.00000  -1.20000
AFIX 0
O4     4   0.95059   0.37721   0.11792  11.00000   0.09452   0.03827 =
       0.05735   0.00509   0.00624   0.00719
C4     1   1.24783   0.73166   0.24348  11.00000   0.06166   0.10609 =
       0.06944  -0.03390   0.00494  -0.01227
AFIX 43
H4     2   1.32970   0.77699   0.26987  11.00000  -1.20000
AFIX 0
O5     4   1.10243   0.73709   0.01560  11.00000   0.04642   0.03842 =
       0.06582  -0.00625   0.00188  -0.00152
C5     1   1.30630   0.62112   0.21853  11.00000   0.05750   0.10775 =
       0.06136  -0.01487  -0.00181   0.01177
AFIX 43
H5     2   1.42850   0.59124   0.22794  11.00000  -1.20000
AFIX 0
O6     4   1.31809   0.59203  -0.00791  11.00000   0.04134   0.04512 =
       0.09662  -0.00637   0.00608   0.00083
C6     1   1.18553   0.55251   0.17921  11.00000   0.05756   0.07093 =
       0.04198  -0.00293   0.00329   0.01040
AFIX 43
H6     2   1.22789   0.47711   0.16258  11.00000  -1.20000
AFIX 0
C12    1   1.14309   0.62944   0.00503  11.00000   0.04563   0.04399 =
       0.03849  -0.00178  -0.00224   0.00177
PART 1
C7A    1   1.00009   0.52345   0.00243  10.50000   0.04031   0.03982 =
       0.03954  -0.00075   0.00768  -0.00018
AFIX 13
H7A    2   1.06810   0.44814   0.01602  10.50000  -1.20000
AFIX 0
C8A    1   0.93748   0.50332  -0.06755  10.50000   0.05417   0.04162 =
       0.04383  -0.00801   0.00767  -0.00481
AFIX 23
H81    2   0.87740   0.57890  -0.08312  10.50000  -1.20000
H82    2   1.05089   0.48839  -0.09348  10.50000  -1.20000
AFIX 0
C9A    1   0.79735   0.39488  -0.07685  10.50000   0.08572   0.05765 =
       0.05178  -0.00701  -0.00044  -0.02944
AFIX 13
H9A    2   0.70996   0.39430  -0.03998  10.50000  -1.20000
AFIX 0
C10A   1   0.67525   0.41343  -0.13720  10.50000   0.14207   0.11423 =
       0.05507  -0.01100  -0.01239  -0.06369
AFIX 137
H10A   2   0.59354   0.48452  -0.13164  10.50000  -1.50000
H10B   2   0.59777   0.34090  -0.14434  10.50000  -1.50000
H10C   2   0.75789   0.42649  -0.17346  10.50000  -1.50000
AFIX 0
C11A   1   0.90229   0.27186  -0.07743  10.50000   0.14473   0.04766 =
       0.15338  -0.04621  -0.03249  -0.01822
AFIX 137
H11A   2   0.98935   0.26959  -0.11314  10.50000  -1.50000
H11B   2   0.81102   0.20535  -0.08131  10.50000  -1.50000
H11C   2   0.97315   0.26248  -0.03821  10.50000  -1.50000
PART 2
AFIX 0
SAME C7A > C11A
C7B    1   1.00009   0.52345   0.00243  10.50000   0.04031   0.03982 =
       0.03954  -0.00075   0.00768  -0.00018
AFIX 13
H7B    2   1.06484   0.44445   0.01145  10.50000  -1.20000
AFIX 0
C8B    1   0.91025   0.52038  -0.06481  10.50000   0.05417   0.04162 =
       0.04383  -0.00801   0.00767  -0.00481
AFIX 23
H83    2   0.82482   0.59107  -0.06946  10.50000  -1.20000
H84    2   1.01149   0.52875  -0.09650  10.50000  -1.20000
AFIX 0
C9B    1   0.79736   0.40108  -0.07845  10.50000   0.08572   0.05765 =
       0.05178  -0.00701  -0.00044  -0.02944
AFIX 13
H9B    2   0.67945   0.40366  -0.05278  10.50000  -1.20000
AFIX 0
C10B   1   0.73872   0.39771  -0.14949  10.50000   0.14207   0.11423 =
       0.05507  -0.01100  -0.01239  -0.06369
AFIX 137
H10D   2   0.67323   0.47340  -0.16035  10.50000  -1.50000
H10E   2   0.65486   0.32829  -0.15683  10.50000  -1.50000
H10F   2   0.85144   0.38935  -0.17569  10.50000  -1.50000
AFIX 0
C11B   1   0.90538   0.28393  -0.06051  10.50000   0.14473   0.04766 =
       0.15338  -0.04621  -0.03249  -0.01822
AFIX 137
H11D   2   1.03021   0.28510  -0.08010  10.50000  -1.50000
H11E   2   0.83530   0.21261  -0.07533  10.50000  -1.50000
H11F   2   0.91910   0.27981  -0.01473  10.50000  -1.50000
PART 0
AFIX 0
H2N    2   0.77619   0.60737   0.04220  11.00000  -1.20000
H6O    2   1.39374   0.65335  -0.01266  11.00000  -1.50000
HKLF 4
;
data_global
_journal_date_recd_electronic     2012-07-10
_journal_date_accepted     2012-07-23
_journal_name_full     'Acta Crystallographica, Section E'
_journal_year     2012
_journal_volume     68
_journal_issue      8
_journal_page_first     o2573
_journal_page_last     o2573
_journal_paper_category     QO
_journal_paper_doi     10.1107/S1600536812033260
_journal_coeditor_code     NG5283
loop_
    _publ_contact_author_name
    _publ_contact_author_address
    _publ_contact_author_email
    'Muhammad Danish'
;
Department of Chemistry, University of Gujrat, Gujrat 50700, Pakistan
;
 drdanish62@gmail.com
_publ_contact_author_fax     ?
_publ_contact_author_phone     '+92-3004513193'
_publ_section_title
;
4-Methyl-2-(2-nitrobenzenesulfonamido)pentanoic acid
;
loop_
    _publ_author_name
    _publ_author_footnote
    _publ_author_address
    'Arshad, Muhammad Nadeem' .
;
The Center of Excellence for Advanced Materials Research (CEAMR)
Faculty of Science
King Abdulaziz University
PO Box 80203
Jeddah 21589
Saudi Arabia
;
    'Danish, Muhammad' .
;
Department of Chemistry
University of Gujrat
Gujrat 50700
Pakistan
;
    'Tahir, Muhammad Nawaz' .
;
Department of Physics
University of Sargodha
Sargodha
Pakistan
;
    'Khalid, Savera' .
;
Department of Chemistry
University of Gujrat
Gujrat 50700
Pakistan
;
    'Asiri, Abdullah M.' .
;
Department of Chemistry
Faculty of Science
King Abdulaziz University
PO Box 80203
Jeddah 21589
Saudi Arabia
The Center of Excellence for Advanced Materials Research (CEAMR)
Faculty of Science
King Abdulaziz University
PO Box 80203
Jeddah 21589
Saudi Arabia
;
