# Supplementary material for: 4-Methyl-2-(2-nitro­benzene­sulfon­amido)­penta­noic acid
Source: Acta Crystallogr Sect E Struct Rep Online. 2012 Jul 28;68(Pt 8):o2573. doi: 10.1107/S1600536812033260 (PMC3415013; doi:10.1107/S1600536812033260)
Supplement: Supplementary file 2 [file e-68-o2573-Isup3.hkl]

# 
# h,k,l, Fc-squared, Fo-squared, sigma(Fo-squared) and status flag 
# 
data_I
_shelx_title ' SKUOG2 in P2(1)2(1)2(1)' 
_shelx_refln_list_code          4 
_shelx_F_calc_maximum      148.55 
_exptl_crystal_F_000       664.00 
_reflns_d_resolution_high  0.8409 
 
loop_ 
 _symmetry_equiv_pos_as_xyz 
 'x, y, z' 
 '-x+1/2, -y, z+1/2' 
 'x+1/2, -y+1/2, -z' 
 '-x, y+1/2, -z+1/2' 
 
_cell_length_a     6.9593 
_cell_length_b    10.7560 
_cell_length_c    20.8431 
_cell_angle_alpha  90.000 
_cell_angle_beta   90.000 
_cell_angle_gamma  90.000 
 
_shelx_F_squared_multiplier     1.000 
 
loop_ 
 _refln_index_h 
 _refln_index_k 
 _refln_index_l 
 _refln_F_squared_calc 
 _refln_F_squared_meas 
 _refln_F_squared_sigma 
 _refln_observed_status 
   2   0   0     5305.45     5014.63     81.18 o 
   4   0   0      332.11      287.47      8.66 o 
   6   0   0      577.38      566.53     30.91 o 
   8   0   0        3.91        0.00     11.42 o 
   1   1   0     4049.55     3908.99     31.55 o 
   2   1   0     4067.20     3958.81     42.82 o 
   3   1   0     1525.14     1464.03     22.21 o 
   4   1   0       40.03       43.50      3.44 o 
   5   1   0      187.86      189.36     11.81 o 
   6   1   0       24.49       24.75      5.37 o 
   7   1   0        0.33        0.88      9.07 o 
   8   1   0        3.68        0.00      6.09 o 
   0   2   0      663.50      620.07     12.53 o 
   1   2   0       13.74       12.20      1.95 o 
   2   2   0        0.82        1.42      1.58 o 
   3   2   0        2.17        0.07      1.63 o 
   4   2   0      545.25      568.27     11.32 o 
   5   2   0        0.25        0.19      3.25 o 
   6   2   0     1034.02      997.58     27.81 o 
   7   2   0       53.50       53.35      8.03 o 
   8   2   0        0.82        0.00      5.93 o 
   1   3   0     8903.57     8547.47     84.47 o 
   2   3   0     2514.42     2698.34     30.11 o 
   3   3   0        6.91        6.82      2.62 o 
   4   3   0      179.21      169.81      8.45 o 
   5   3   0     1124.25     1135.50     20.40 o 
   6   3   0        1.27        5.26      4.82 o 
   7   3   0        6.31        7.49      5.22 o 
   8   3   0        8.41       15.62      7.14 o 
   0   4   0     8395.59     7917.95    113.60 o 
   1   4   0      154.98      191.53      8.34 o 
   2   4   0       50.49       42.31      3.52 o 
   3   4   0      153.70      160.86      6.57 o 
   4   4   0      489.44      480.85     11.86 o 
   5   4   0        7.87        4.15      3.53 o 
   6   4   0        4.10        0.00      4.31 o 
   7   4   0       12.04       16.81      6.18 o 
   1   5   0     1189.55     1209.08     21.14 o 
   2   5   0       11.80       10.06      2.79 o 
   3   5   0      906.19      857.25     14.64 o 
   4   5   0        8.42        0.06      3.67 o 
   5   5   0      506.79      520.36     17.43 o 
   6   5   0        6.55        6.44      5.69 o 
   7   5   0       80.73       96.40     10.99 o 
   0   6   0      310.33      303.75     20.70 o 
   1   6   0      578.03      613.79     16.76 o 
   2   6   0      112.61      130.37      8.08 o 
   3   6   0        4.94        4.03      3.28 o 
   4   6   0      426.44      424.73     16.45 o 
   5   6   0       92.39       82.61      8.43 o 
   6   6   0      110.55      143.70     17.24 o 
   7   6   0       11.97       26.48      8.53 o 
   1   7   0      917.37      939.19     22.86 o 
   2   7   0      145.36      139.77     10.35 o 
   3   7   0        0.05        0.00      3.30 o 
   4   7   0      178.93      191.62     14.37 o 
   5   7   0       72.15       66.69     10.83 o 
   6   7   0        0.01        1.93     10.30 o 
   0   8   0     3165.18     3189.55     84.40 o 
   1   8   0       44.03       33.63      7.35 o 
   2   8   0        8.99       10.69      6.49 o 
   3   8   0       94.62       91.46      8.03 o 
   4   8   0      104.31       95.91     12.82 o 
   5   8   0       71.29       81.40      9.91 o 
   6   8   0        9.28        9.39     10.49 o 
   1   9   0      199.77      206.40     15.51 o 
   2   9   0      308.19      294.89     20.77 o 
   3   9   0      156.37      169.39     11.02 o 
   4   9   0        2.27        3.28      6.05 o 
   5   9   0       15.42       38.71     13.61 o 
   0  10   0      335.14      375.00     41.67 o 
   1  10   0        8.88        4.45      8.80 o 
   2  10   0        3.81        7.47      9.64 o 
   3  10   0        7.77        2.57      5.43 o 
   4  10   0        4.55        9.71      9.88 o 
   5  10   0        0.10        0.00     11.56 o 
   1  11   0      143.28       98.54     18.43 o 
   2  11   0        4.71        6.87      9.71 o 
   3  11   0        3.07        6.04     10.02 o 
   4  11   0        1.26        8.44     13.53 o 
   0  12   0       36.78       60.48     23.97 o 
   1  12   0        0.00        0.00     11.40 o 
   2  12   0       34.33       22.52     14.97 o 
   1   0   1     3790.16     3606.77     50.59 o 
   2   0   1     1655.07     1538.77     23.62 o 
   3   0   1      942.65     1028.73     17.30 o 
   4   0   1       52.91       53.93      3.81 o 
   5   0   1       50.95       47.05      4.51 o 
   6   0   1       25.86       23.98      4.93 o 
   7   0   1       35.77       47.22      9.30 o 
   8   0   1       29.65       39.57     10.37 o 
  -8   1   1       10.89       12.29      8.24 o 
  -7   1   1      108.57      120.45     12.54 o 
  -6   1   1       23.34       18.45      6.78 o 
  -5   1   1       10.87        9.28      2.86 o 
  -4   1   1       93.00       93.08      4.76 o 
  -3   1   1      293.84      295.61      9.31 o 
  -2   1   1     1467.77     1372.84     15.21 o 
  -1   1   1    11284.40    10646.72     87.46 o 
   0   1   1     5252.29     4927.31     47.86 o 
   1   1   1    11307.83    10659.97     87.40 o 
   2   1   1     1441.74     1343.57     14.42 o 
   3   1   1      310.63      305.74     10.20 o 
   4   1   1       97.36       87.43      5.88 o 
   5   1   1       11.10        8.15      4.66 o 
   6   1   1       22.21       15.03      5.28 o 
   7   1   1      109.41      112.81      9.22 o 
   8   1   1       11.04       19.95      7.54 o 
  -8   2   1        3.33        2.86      6.40 o 
  -7   2   1      111.12       96.43      9.29 o 
  -6   2   1       72.04       81.02      6.73 o 
  -5   2   1      103.01      113.50      8.30 o 
  -4   2   1      192.37      194.55      7.86 o 
  -3   2   1     1517.19     1521.64     19.52 o 
  -2   2   1     3771.55     3709.59     36.30 o 
  -1   2   1     5944.87     5808.46     51.77 o 
   0   2   1     1171.76     1071.72     13.13 o 
   1   2   1     6000.54     5852.08     54.22 o 
   2   2   1     3789.73     3739.66     35.10 o 
   3   2   1     1520.72     1537.48     19.87 o 
   4   2   1      194.49      187.90      7.66 o 
   5   2   1      103.72      111.20      6.93 o 
   6   2   1       73.69       76.32      9.68 o 
   7   2   1      112.50      123.20     13.58 o 
   8   2   1        3.36       15.91      6.88 o 
  -8   3   1        7.03        6.97      6.91 o 
  -7   3   1       61.11       47.74      6.75 o 
  -6   3   1      400.73      391.41     13.24 o 
  -5   3   1       22.89       21.87      4.04 o 
  -4   3   1       17.87       23.46      3.12 o 
  -3   3   1       90.01       85.03      4.97 o 
  -2   3   1      308.09      323.12      7.13 o 
  -1   3   1      851.35      806.45     11.73 o 
   0   3   1       16.05       18.44      2.76 o 
   1   3   1      838.42      754.93     12.25 o 
   2   3   1      313.87      325.90      7.12 o 
   3   3   1       92.10       78.95      4.42 o 
   4   3   1       19.56       24.11      5.09 o 
   5   3   1       22.58       29.10      6.30 o 
   6   3   1      395.54      381.36     13.37 o 
   7   3   1       59.26       60.03      7.67 o 
   8   3   1        6.92        6.02      6.92 o 
  -7   4   1       17.93       11.72      6.05 o 
  -6   4   1      114.45      119.25     15.22 o 
  -5   4   1        1.15        1.04      2.83 o 
  -4   4   1       23.70       18.81      3.63 o 
  -3   4   1      661.84      660.15     12.38 o 
  -2   4   1      365.35      375.92      8.16 o 
  -1   4   1        4.70        3.64      2.51 o 
   0   4   1     1483.09     1451.96     19.33 o 
   1   4   1        6.16        8.16      3.31 o 
   2   4   1      383.63      393.08     11.78 o 
   3   4   1      672.78      710.98     13.62 o 
   4   4   1       25.97       20.68      4.63 o 
   5   4   1        1.02        0.00      3.01 o 
   6   4   1      116.57      124.41      9.13 o 
   7   4   1       19.36       19.98      7.53 o 
  -7   5   1        8.89       17.45      7.31 o 
  -6   5   1        7.11        3.78      5.42 o 
  -5   5   1       10.26        6.87      6.79 o 
  -4   5   1       13.80       13.54      3.65 o 
  -3   5   1      342.73      335.85      9.12 o 
  -2   5   1      171.60      173.15      6.34 o 
  -1   5   1      721.04      725.52     21.62 o 
   0   5   1     2114.60     2113.10     31.79 o 
   1   5   1      725.30      780.25     15.86 o 
   2   5   1      171.86      164.04      6.50 o 
   3   5   1      342.14      337.74      9.28 o 
   4   5   1       12.84       14.03      3.83 o 
   5   5   1       10.31        5.96      5.53 o 
   6   5   1        6.83        3.00      5.19 o 
   7   5   1        9.10       11.54      6.77 o 
  -7   6   1       38.01       37.08     11.76 o 
  -6   6   1       50.17       35.75      8.67 o 
  -5   6   1       29.93       31.24      6.84 o 
  -4   6   1       41.21       37.28      4.96 o 
  -3   6   1      104.93      110.30      6.18 o 
  -2   6   1      478.84      477.78     13.75 o 
  -1   6   1      222.00      266.55     12.41 o 
   0   6   1        0.90        0.00      3.43 o 
   1   6   1      216.12      254.14     14.89 o 
   2   6   1      468.48      489.75     13.70 o 
   3   6   1      109.12      127.48      6.77 o 
   4   6   1       41.92       36.38      5.08 o 
   5   6   1       29.14       17.15      6.09 o 
   6   6   1       50.40       39.16      8.74 o 
   7   6   1       36.68       40.47      8.36 o 
  -6   7   1       13.58        4.92      9.82 o 
  -5   7   1       16.14       25.80      6.94 o 
  -4   7   1      162.50      154.89     10.38 o 
  -3   7   1      179.78      192.24     13.56 o 
  -2   7   1      193.21      194.20     12.03 o 
  -1   7   1      200.55      199.87     14.99 o 
   0   7   1       20.00       29.43      6.73 o 
   1   7   1      200.30      182.13     11.52 o 
   2   7   1      199.90      233.88     12.97 o 
   3   7   1      173.87      204.07      8.92 o 
   4   7   1      162.00      145.81      9.94 o 
   5   7   1       15.73       23.38      7.41 o 
   6   7   1       13.05        9.77      7.94 o 
  -6   8   1        4.00        0.00      9.17 o 
  -5   8   1       16.62       25.00      9.61 o 
  -4   8   1        2.02        0.00      5.27 o 
  -3   8   1        2.22        0.00      4.55 o 
  -2   8   1       22.76       20.17      7.38 o 
  -1   8   1      363.67      355.02     16.69 o 
   0   8   1      173.81      182.56     14.14 o 
   1   8   1      354.42      339.56     16.55 o 
   2   8   1       24.89       20.72      6.71 o 
   3   8   1        1.68        0.00      4.19 o 
   4   8   1        1.92        2.65      4.83 o 
   5   8   1       16.07        8.33      7.59 o 
   6   8   1        3.61       19.62     11.01 o 
  -5   9   1       19.42        2.71     16.36 o 
  -4   9   1        3.00        4.86      8.21 o 
  -3   9   1       39.47       44.53      6.70 o 
  -2   9   1       58.02       57.36     11.19 o 
  -1   9   1      362.86      367.16     25.82 o 
   0   9   1       68.22       78.55     10.94 o 
   1   9   1      364.23      397.93     20.93 o 
   2   9   1       57.13       44.38     10.64 o 
   3   9   1       42.56       37.30      6.87 o 
   4   9   1        2.89        0.00      6.02 o 
   5   9   1       20.01       36.06     12.82 o 
  -5  10   1        2.61        0.00     16.24 o 
  -4  10   1       15.24       22.07     10.52 o 
  -3  10   1       33.70       18.99      8.83 o 
  -2  10   1      247.60      235.27     19.65 o 
  -1  10   1      101.86      111.65     19.03 o 
   0  10   1       57.07       61.64     14.30 o 
   1  10   1      102.83      105.66     14.36 o 
   2  10   1      249.05      237.59     20.25 o 
   3  10   1       31.28       23.47      6.48 o 
   4  10   1       14.51       18.74     11.28 o 
   5  10   1        2.71       11.94     12.44 o 
  -4  11   1       36.87       18.34     25.09 o 
  -3  11   1       10.43       12.76     10.75 o 
  -2  11   1       39.38       58.12     13.09 o 
  -1  11   1       29.95       31.06     13.08 o 
   0  11   1       24.42       38.30     14.26 o 
   1  11   1       28.25       67.09     33.38 o 
   2  11   1       41.09       39.71     12.04 o 
   3  11   1       10.92        9.90      8.64 o 
   4  11   1       37.12       54.88     16.75 o 
  -2  12   1        4.70        1.97     12.99 o 
  -1  12   1        0.87       17.72     12.82 o 
   0  12   1        1.94        0.00     17.81 o 
   1  12   1        1.14       11.12     13.76 o 
   2  12   1        4.82       12.05     13.66 o 
   0   0   2      462.23      450.20      9.74 o 
   1   0   2     3554.44     3536.60     37.51 o 
   2   0   2     1279.34     1217.85     24.13 o 
   3   0   2       43.00       39.79      6.60 o 
   4   0   2     1174.58     1262.79     21.48 o 
   5   0   2      381.74      367.41     12.45 o 
   6   0   2       77.09       67.31      6.94 o 
   7   0   2       40.74       33.88      6.26 o 
   8   0   2        7.83        3.63      8.13 o 
  -8   1   2        8.99        6.47      9.66 o 
  -7   1   2        0.73        4.84      6.71 o 
  -6   1   2      467.31      515.80     30.86 o 
  -5   1   2       17.18        7.64     12.32 o 
  -4   1   2      719.90      725.59     18.04 o 
  -3   1   2      261.13      252.33      7.61 o 
  -2   1   2      356.30      363.15      8.35 o 
  -1   1   2     1152.47     1129.95     10.95 o 
   0   1   2     9169.22     8429.88     99.04 o 
   1   1   2     1148.04     1119.40     11.14 o 
   2   1   2      347.63      355.76      5.78 o 
   3   1   2      260.19      271.81      8.82 o 
   4   1   2      706.43      709.95     15.10 o 
   5   1   2       16.92       21.48      4.68 o 
   6   1   2      464.71      448.61     16.15 o 
   7   1   2        0.72        1.08      4.77 o 
   8   1   2        8.71       12.59      7.32 o 
  -8   2   2        1.22        5.53      6.42 o 
  -7   2   2       15.18       18.07      5.43 o 
  -6   2   2       16.00       13.72      4.09 o 
  -5   2   2     1018.61     1027.00     23.45 o 
  -4   2   2      515.06      506.75     20.78 o 
  -3   2   2      949.44      940.38     14.59 o 
  -2   2   2      161.61      163.15      5.32 o 
  -1   2   2       49.23       49.88      2.30 o 
   0   2   2     6142.78     5687.29     56.65 o 
   1   2   2       46.06       43.17      2.44 o 
   2   2   2      160.88      150.97      4.34 o 
   3   2   2      950.25      929.87     16.87 o 
   4   2   2      515.21      501.35     11.83 o 
   5   2   2     1028.13     1031.42     20.34 o 
   6   2   2       15.93       16.46      5.01 o 
   7   2   2       15.64       16.82      5.85 o 
   8   2   2        1.21        0.54      7.62 o 
  -8   3   2        4.93        5.00      6.47 o 
  -7   3   2        5.21        7.58      4.84 o 
  -6   3   2      268.44      272.24     11.37 o 
  -5   3   2      222.23      209.52     11.63 o 
  -4   3   2      566.09      570.00     11.79 o 
  -3   3   2      852.98      941.63     14.22 o 
  -2   3   2     4398.68     4413.52     46.15 o 
  -1   3   2      459.44      463.44      8.59 o 
   0   3   2     5082.98     4886.77     50.56 o 
   1   3   2      460.79      468.63     10.95 o 
   2   3   2     4413.16     4398.00     44.51 o 
   3   3   2      856.30      913.02     15.28 o 
   4   3   2      562.75      586.18     11.04 o 
   5   3   2      223.06      227.00     12.81 o 
   6   3   2      268.22      289.46     12.70 o 
   7   3   2        5.15        0.00      5.60 o 
   8   3   2        4.94        6.15      7.20 o 
  -7   4   2       27.34       33.14      6.89 o 
  -6   4   2        1.99        0.32      5.55 o 
  -5   4   2      529.81      526.11     15.43 o 
  -4   4   2       12.31       11.59      3.22 o 
  -3   4   2      480.55      499.31     10.62 o 
  -2   4   2     1479.18     1544.08     20.01 o 
  -1   4   2     5083.32     4979.61     56.78 o 
   0   4   2        3.22       23.33      4.44 o 
   1   4   2     5093.79     4975.16     61.25 o 
   2   4   2     1488.10     1552.49     20.62 o 
   3   4   2      482.42      474.04     10.40 o 
   4   4   2       12.69       11.24      3.10 o 
   5   4   2      530.70      529.85     13.41 o 
   6   4   2        1.92        0.00      4.72 o 
   7   4   2       27.69       31.79      6.75 o 
  -7   5   2        6.44       11.80      6.93 o 
  -6   5   2      131.75      123.54     12.09 o 
  -5   5   2       79.14       79.60      9.44 o 
  -4   5   2      690.51      698.96     21.59 o 
  -3   5   2      112.38      115.96      7.35 o 
  -2   5   2     1169.27     1262.65     18.21 o 
  -1   5   2      523.59      528.17     13.80 o 
   0   5   2      650.14      578.99     13.85 o 
   1   5   2      518.56      524.49     14.08 o 
   2   5   2     1173.90     1268.90     19.71 o 
   3   5   2      110.33      105.05      5.83 o 
   4   5   2      681.68      654.23     18.96 o 
   5   5   2       79.05       84.36      9.55 o 
   6   5   2      131.44      116.34     12.87 o 
   7   5   2        6.42       14.86      6.86 o 
  -7   6   2        6.89       12.63     16.13 o 
  -6   6   2       19.96        6.39     12.10 o 
  -5   6   2      298.27      291.40     23.49 o 
  -4   6   2      332.86      325.25     12.22 o 
  -3   6   2      110.02      117.02      7.39 o 
  -2   6   2      150.41      138.59      7.04 o 
  -1   6   2      859.08      863.70     20.46 o 
   0   6   2       79.86       76.37      7.24 o 
   1   6   2      866.92      903.89     20.93 o 
   2   6   2      154.17      157.21      8.84 o 
   3   6   2      112.15      117.48      6.55 o 
   4   6   2      331.19      319.40     11.27 o 
   5   6   2      297.22      297.84     20.17 o 
   6   6   2       20.32       21.78     11.09 o 
   7   6   2        6.98       20.04      7.29 o 
  -6   7   2       32.50       34.23     11.84 o 
  -5   7   2       25.95       33.95     14.52 o 
  -4   7   2      133.49      139.01      9.21 o 
  -3   7   2      103.09      103.83      6.85 o 
  -2   7   2      564.81      592.60     21.32 o 
  -1   7   2        6.49        0.00      4.84 o 
   0   7   2     1257.65     1208.78     30.42 o 
   1   7   2        6.56        7.68      5.22 o 
   2   7   2      570.89      597.48     18.72 o 
   3   7   2      105.97      112.65      6.97 o 
   4   7   2      131.28      135.68      9.68 o 
   5   7   2       26.39       29.64      7.33 o 
   6   7   2       33.43       67.10     11.96 o 
  -6   8   2        2.52       19.92     11.13 o 
  -5   8   2      143.60      168.75     17.39 o 
  -4   8   2       63.92       62.29     15.36 o 
  -3   8   2        3.86        1.52      4.34 o 
  -2   8   2      126.17       86.01     11.32 o 
  -1   8   2      698.59      707.44     27.12 o 
   0   8   2      204.01      244.72     16.81 o 
   1   8   2      708.96      766.97     21.87 o 
   2   8   2      129.00      121.38     13.18 o 
   3   8   2        3.80        0.00      4.26 o 
   4   8   2       64.85       61.94      7.89 o 
   5   8   2      139.30      130.34     12.73 o 
   6   8   2        2.40        3.14     10.24 o 
  -5   9   2       17.15       16.98      9.60 o 
  -4   9   2       96.69      107.80     14.48 o 
  -3   9   2       33.92       33.54      6.14 o 
  -2   9   2       91.97       81.06     12.16 o 
  -1   9   2      180.65      194.04     17.27 o 
   0   9   2      215.99      234.07     22.67 o 
   1   9   2      182.22      175.67     14.37 o 
   2   9   2       89.80       85.53     12.73 o 
   3   9   2       32.30       25.48      6.35 o 
   4   9   2       98.40      105.92     11.51 o 
   5   9   2       17.32        5.82     11.17 o 
  -5  10   2       59.06       56.41     15.66 o 
  -4  10   2       10.71        6.60      9.68 o 
  -3  10   2       58.12       64.95     10.86 o 
  -2  10   2       82.62      100.66     14.69 o 
  -1  10   2      148.44      152.19     16.57 o 
   0  10   2        0.31        0.00      7.86 o 
   1  10   2      155.32      152.58     16.66 o 
   2  10   2       80.54      101.88     14.09 o 
   3  10   2       57.15       63.87     11.76 o 
   4  10   2       10.46       13.09      7.95 o 
   5  10   2       58.07       53.55     16.61 o 
  -4  11   2       12.29       29.44     21.95 o 
  -3  11   2       39.12       36.05     12.64 o 
  -2  11   2        7.27       14.45      9.22 o 
  -1  11   2       19.42       14.57     11.83 o 
   0  11   2       68.22       44.46     14.97 o 
   1  11   2       20.05       14.49     12.75 o 
   2  11   2        7.28       14.95     12.59 o 
   3  11   2       40.58       42.59     11.61 o 
   4  11   2       13.11       43.31     16.15 o 
  -2  12   2       18.83       28.36     11.53 o 
  -1  12   2       50.03      105.69     28.79 o 
   0  12   2        0.44       27.12     21.06 o 
   1  12   2       49.76       63.31     17.89 o 
   2  12   2       19.16       52.13     16.91 o 
   1   0   3        9.69       12.27      1.32 o 
   2   0   3      112.26      124.30      4.73 o 
   3   0   3     1361.78     1366.92     30.88 o 
   4   0   3     1733.67     1818.34     33.84 o 
   5   0   3       26.07       25.76      4.69 o 
   6   0   3      177.14      175.66     12.94 o 
   7   0   3      131.75      138.59     10.37 o 
   8   0   3        0.17        1.27      7.70 o 
  -8   1   3       45.15       35.69      6.95 o 
  -7   1   3        0.01        0.00      4.32 o 
  -6   1   3       92.91      114.10     11.73 o 
  -5   1   3       22.72       20.58      6.45 o 
  -4   1   3      754.12      815.50     15.89 o 
  -3   1   3      350.80      331.13      8.89 o 
  -2   1   3      429.95      409.21     13.64 o 
  -1   1   3     3241.79     3102.82     28.63 o 
   0   1   3      578.84      557.76      7.13 o 
   1   1   3     3201.47     3086.90     25.31 o 
   2   1   3      449.95      416.55      7.17 o 
   3   1   3      336.21      319.99      8.91 o 
   4   1   3      767.45      801.57     16.70 o 
   5   1   3       22.96       15.83      4.44 o 
   6   1   3       92.50       93.59      8.02 o 
   7   1   3        0.04        1.61      4.84 o 
   8   1   3       45.70       36.22      8.69 o 
  -8   2   3        6.47        8.25      5.44 o 
  -7   2   3       38.72       40.32     16.35 o 
  -6   2   3       44.87       32.75     10.86 o 
  -5   2   3       62.28       70.83      8.33 o 
  -4   2   3       18.15       13.40      4.36 o 
  -3   2   3      666.63      661.50     12.53 o 
  -2   2   3     1113.07     1200.91     16.93 o 
  -1   2   3     2125.80     2073.48     23.45 o 
   0   2   3      109.68      118.63      4.02 o 
   1   2   3     2112.02     2082.14     21.80 o 
   2   2   3     1093.96     1211.15     13.98 o 
   3   2   3      653.20      648.88     12.53 o 
   4   2   3       19.90       19.17      4.01 o 
   5   2   3       62.24       73.15      7.92 o 
   6   2   3       43.89       34.82      5.81 o 
   7   2   3       38.51       48.64      7.28 o 
   8   2   3        6.65       18.43      7.80 o 
  -7   3   3       21.51       25.05      6.14 o 
  -6   3   3       35.70       42.33     10.88 o 
  -5   3   3      171.67      149.72      8.27 o 
  -4   3   3      663.90      637.11     12.24 o 
  -3   3   3      650.72      682.91     11.87 o 
  -2   3   3     3061.79     3011.47     32.68 o 
  -1   3   3      476.22      546.93      9.08 o 
   0   3   3     5351.51     5076.70     52.68 o 
   1   3   3      478.35      557.95     10.32 o 
   2   3   3     3026.64     2932.99     31.85 o 
   3   3   3      643.27      651.30     10.15 o 
   4   3   3      659.65      635.37     12.59 o 
   5   3   3      170.10      154.42      9.08 o 
   6   3   3       34.46       34.27      6.14 o 
   7   3   3       20.39       18.03      5.80 o 
  -7   4   3      108.95       91.35      8.68 o 
  -6   4   3       16.39       21.26      6.33 o 
  -5   4   3       10.97        9.80      5.68 o 
  -4   4   3       71.23       71.73      6.08 o 
  -3   4   3      633.16      681.99     14.00 o 
  -2   4   3       81.54       89.01      4.85 o 
  -1   4   3      864.13      912.37     15.35 o 
   0   4   3      332.55      302.50      8.09 o 
   1   4   3      855.13      882.16     16.52 o 
   2   4   3       73.76       80.86      4.81 o 
   3   4   3      649.69      685.62     11.92 o 
   4   4   3       68.10       75.86      5.43 o 
   5   4   3       11.25       10.47      4.25 o 
   6   4   3       16.29       22.29      6.11 o 
   7   4   3      108.32      114.81      9.98 o 
  -7   5   3        5.97        0.00      7.65 o 
  -6   5   3       30.58       30.59     10.08 o 
  -5   5   3      108.33       86.13      8.50 o 
  -4   5   3      623.64      585.96     13.16 o 
  -3   5   3      157.56      128.86      7.03 o 
  -2   5   3       59.86       56.87      3.91 o 
  -1   5   3     1017.86     1072.21     24.00 o 
   0   5   3       28.92       30.84      4.68 o 
   1   5   3     1008.83     1092.57     20.04 o 
   2   5   3       67.57       58.47      4.77 o 
   3   5   3      156.36      141.89      6.77 o 
   4   5   3      624.19      593.50     13.31 o 
   5   5   3      107.17      114.53      8.16 o 
   6   5   3       29.90       30.87      6.56 o 
   7   5   3        5.41        8.68     12.90 o 
  -7   6   3       11.33       10.26      9.79 o 
  -6   6   3        3.72        8.24     10.75 o 
  -5   6   3      190.85      167.90     12.01 o 
  -4   6   3      219.44      205.09      9.62 o 
  -3   6   3      583.32      622.97     17.77 o 
  -2   6   3      202.49      203.80      9.22 o 
  -1   6   3      385.94      369.05     15.49 o 
   0   6   3      236.70      222.54     15.98 o 
   1   6   3      377.86      358.06     14.67 o 
   2   6   3      209.60      211.43     10.23 o 
   3   6   3      572.73      577.99     13.62 o 
   4   6   3      223.30      217.18     10.92 o 
   5   6   3      190.24      210.00     12.59 o 
   6   6   3        3.33        0.56      6.50 o 
   7   6   3       10.97        5.42      8.50 o 
  -6   7   3       19.51       14.62     10.21 o 
  -5   7   3       77.19       81.39     14.18 o 
  -4   7   3      132.88      115.33      8.45 o 
  -3   7   3       87.08       79.91      6.41 o 
  -2   7   3      335.27      357.41     17.90 o 
  -1   7   3      327.42      315.21     14.71 o 
   0   7   3        0.98        0.00      5.36 o 
   1   7   3      336.13      338.46     15.36 o 
   2   7   3      337.53      320.18     27.32 o 
   3   7   3       91.10       97.83      6.95 o 
   4   7   3      129.04      102.93     10.76 o 
   5   7   3       75.64       72.55     16.46 o 
   6   7   3       18.96       24.46      9.04 o 
  -6   8   3       26.25       32.26     12.50 o 
  -5   8   3       38.72       36.08     10.79 o 
  -4   8   3       69.10       80.42     12.53 o 
  -3   8   3      116.12      110.80      8.32 o 
  -2   8   3      416.44      420.95     19.70 o 
  -1   8   3      233.18      244.92     15.71 o 
   0   8   3      104.64       97.01     10.81 o 
   1   8   3      227.94      236.29     14.08 o 
   2   8   3      413.45      416.35     29.27 o 
   3   8   3      122.16      141.34     10.21 o 
   4   8   3       68.71       67.22     11.65 o 
   5   8   3       38.86       42.56     10.96 o 
   6   8   3       25.57       51.27     10.75 o 
  -5   9   3        1.16        2.33      8.91 o 
  -4   9   3       25.22       20.32      9.81 o 
  -3   9   3       22.18       16.16      7.41 o 
  -2   9   3      238.10      239.02     16.42 o 
  -1   9   3       26.82        8.91      8.57 o 
   0   9   3      208.46      203.62     15.58 o 
   1   9   3       27.08       21.06      8.13 o 
   2   9   3      247.88      201.10     17.54 o 
   3   9   3       20.12       19.83      5.95 o 
   4   9   3       25.34       38.12      9.72 o 
   5   9   3        1.29        4.81      7.53 o 
  -5  10   3        4.84        4.93     11.93 o 
  -4  10   3        5.56        0.00      7.90 o 
  -3  10   3       67.57       85.43     11.72 o 
  -2  10   3       12.85       23.49      8.40 o 
  -1  10   3       13.43       14.97     12.13 o 
   0  10   3       38.35       25.49     10.29 o 
   1  10   3       12.52       25.33     10.38 o 
   2  10   3       13.13       20.99      9.95 o 
   3  10   3       64.41       76.46      9.18 o 
   4  10   3        6.13       11.93      7.85 o 
   5  10   3        4.67       17.58     13.29 o 
  -4  11   3        2.50        0.00     12.12 o 
  -3  11   3       93.07       84.56     15.57 o 
  -2  11   3       28.43       27.24     10.07 o 
  -1  11   3      108.54       91.86     25.54 o 
   0  11   3       73.67       79.51     17.00 o 
   1  11   3      106.98       83.52     40.32 o 
   2  11   3       27.78       34.63     21.17 o 
   3  11   3       92.47       88.63     11.35 o 
   4  11   3        2.16        4.87     13.61 o 
  -2  12   3        8.32        0.85     11.24 o 
  -1  12   3        1.85       12.99     13.78 o 
   0  12   3       42.62       50.57     16.04 o 
   1  12   3        1.83       17.98     13.65 o 
   2  12   3        7.46       64.61     16.25 o 
   0   0   4       89.99      116.48     11.27 o 
   1   0   4      412.33      403.31      7.26 o 
   2   0   4      101.50       87.25      5.36 o 
   3   0   4      213.55      211.93      9.89 o 
   4   0   4       66.02       70.26     11.91 o 
   5   0   4      162.70      141.85     10.62 o 
   6   0   4       61.24       65.13      7.28 o 
   7   0   4       29.16       26.79      8.89 o 
   8   0   4        1.33        9.99      7.77 o 
  -8   1   4       11.65       19.49     15.90 o 
  -7   1   4       47.41       47.48     13.55 o 
  -6   1   4       86.06       71.91     17.47 o 
  -5   1   4      612.64      562.56     32.82 o 
  -4   1   4      306.84      299.37      9.20 o 
  -3   1   4     1178.21     1208.47     20.61 o 
  -2   1   4       84.45       83.90      3.75 o 
  -1   1   4    13385.60    12845.40    110.93 o 
   0   1   4     2309.79     2275.69     23.08 o 
   1   1   4    13385.21    12732.08    106.08 o 
   2   1   4       83.42       86.28      4.13 o 
   3   1   4     1162.84     1198.64     18.25 o 
   4   1   4      305.50      324.87      9.93 o 
   5   1   4      613.53      583.13     16.06 o 
   6   1   4       85.08       81.78      7.20 o 
   7   1   4       47.68       55.13      7.37 o 
   8   1   4       11.74       12.16      7.67 o 
  -7   2   4       22.00       22.68     10.08 o 
  -6   2   4        2.87        0.00     10.75 o 
  -5   2   4       93.00       99.33      7.98 o 
  -4   2   4     1211.44     1178.46     24.45 o 
  -3   2   4       26.24       29.82      4.75 o 
  -2   2   4      193.78      197.87      5.56 o 
  -1   2   4     2996.80     2862.08     27.94 o 
   0   2   4     7826.46     7471.54     70.03 o 
   1   2   4     2992.47     2870.99     27.98 o 
   2   2   4      190.78      197.11      5.06 o 
   3   2   4       26.09       24.96      2.87 o 
   4   2   4     1205.56     1183.87     20.90 o 
   5   2   4       93.98       88.74      7.23 o 
   6   2   4        3.84        8.16      4.78 o 
   7   2   4       22.06       19.10      5.94 o 
   8   2   4        6.18        6.53      7.67 o 
  -7   3   4       12.49       28.23     18.82 o 
  -6   3   4       24.99       13.76      7.87 o 
  -5   3   4      238.97      230.76     17.46 o 
  -4   3   4       33.45       28.60      4.69 o 
  -3   3   4      252.00      244.96      8.07 o 
  -2   3   4     1454.27     1485.60     20.57 o 
  -1   3   4       91.23      107.81      6.52 o 
   0   3   4      278.29      298.93      7.54 o 
   1   3   4       80.99      101.61      7.27 o 
   2   3   4     1459.13     1504.35     20.28 o 
   3   3   4      245.70      259.76      6.77 o 
   4   3   4       34.10       30.86      4.15 o 
   5   3   4      233.05      224.49     12.61 o 
   6   3   4       24.40       19.71      5.63 o 
   7   3   4       12.11       15.76      6.12 o 
  -7   4   4        9.27        7.90      7.28 o 
  -6   4   4      331.39      369.17     19.01 o 
  -5   4   4      129.26      122.88     15.02 o 
  -4   4   4      825.95      822.96     16.78 o 
  -3   4   4      331.01      332.93     10.29 o 
  -2   4   4     3543.58     3718.87     41.07 o 
  -1   4   4      309.80      300.91      8.25 o 
   0   4   4     1070.47      913.69     15.77 o 
   1   4   4      311.09      304.33      9.86 o 
   2   4   4     3555.80     3754.99     42.35 o 
   3   4   4      329.72      334.05      8.80 o 
   4   4   4      819.18      830.65     26.35 o 
   5   4   4      129.18      137.56      9.63 o 
   6   4   4      329.13      370.37     20.73 o 
   7   4   4        9.22       14.23      7.28 o 
  -7   5   4       13.31       20.72     10.19 o 
  -6   5   4       43.92       45.93      9.74 o 
  -5   5   4      326.89      347.62     17.71 o 
  -4   5   4      424.83      445.87     11.32 o 
  -3   5   4      109.59      104.56      6.17 o 
  -2   5   4      311.67      323.46     12.24 o 
  -1   5   4       71.19       60.48      7.77 o 
   0   5   4      125.87      142.19      8.04 o 
   1   5   4       69.21       62.39      5.81 o 
   2   5   4      307.46      328.84      9.80 o 
   3   5   4      110.85      110.95      7.81 o 
   4   5   4      422.13      419.93     13.84 o 
   5   5   4      332.42      322.77     12.69 o 
   6   5   4       43.38       44.29      8.44 o 
   7   5   4       13.54       24.98      7.55 o 
  -7   6   4       25.40       22.78      9.82 o 
  -6   6   4        5.04        0.00      8.00 o 
  -5   6   4       15.38        7.30      8.28 o 
  -4   6   4      852.79      841.36     25.63 o 
  -3   6   4       70.81       80.85      7.10 o 
  -2   6   4      115.06      111.59      6.14 o 
  -1   6   4        8.15        1.15      3.82 o 
   0   6   4     1059.54     1054.23     23.36 o 
   1   6   4        8.72        6.31      5.51 o 
   2   6   4      117.52      117.42     10.75 o 
   3   6   4       69.83       54.66      5.17 o 
   4   6   4      841.82      802.00     19.16 o 
   5   6   4       15.11       21.90      6.40 o 
   6   6   4        5.40        7.54      7.05 o 
   7   6   4       25.87       24.79      9.35 o 
  -6   7   4       91.01       83.18     14.46 o 
  -5   7   4      106.94      116.42     15.83 o 
  -4   7   4       50.79       53.03     15.51 o 
  -3   7   4       93.47       92.85      7.45 o 
  -2   7   4       33.53       47.76      6.45 o 
  -1   7   4      499.66      466.91     17.46 o 
   0   7   4       10.56        4.70      5.31 o 
   1   7   4      499.88      518.54     17.64 o 
   2   7   4       35.08       19.26      6.65 o 
   3   7   4       94.43       95.13      7.06 o 
   4   7   4       51.05       57.65      8.69 o 
   5   7   4      105.39      105.99     11.31 o 
   6   7   4       91.26       89.41     12.76 o 
  -6   8   4       44.49       45.42     27.22 o 
  -5   8   4       58.98       50.03     13.37 o 
  -4   8   4       30.07       35.23     10.36 o 
  -3   8   4       34.10       26.32      5.25 o 
  -2   8   4       58.43       56.25      8.71 o 
  -1   8   4      211.96      185.81     13.99 o 
   0   8   4      560.53      573.45     22.16 o 
   1   8   4      215.01      190.07     14.20 o 
   2   8   4       59.27       56.49      9.41 o 
   3   8   4       33.88       35.29      6.65 o 
   4   8   4       31.00       36.31      6.98 o 
   5   8   4       58.41       54.99     10.38 o 
   6   8   4       44.76       60.31     11.76 o 
  -5   9   4      120.99      137.57     31.69 o 
  -4   9   4        3.00        8.24     11.50 o 
  -3   9   4       70.38       55.69     10.01 o 
  -2   9   4       18.59       17.66      7.57 o 
  -1   9   4      542.42      554.19     34.69 o 
   0   9   4       91.25       94.88     11.55 o 
   1   9   4      546.42      571.61     25.50 o 
   2   9   4       17.32       25.61      9.66 o 
   3   9   4       70.85       76.17      8.98 o 
   4   9   4        2.83        1.81      5.80 o 
   5   9   4      120.49      105.85     13.71 o 
  -4  10   4       75.32      109.13     16.25 o 
  -3  10   4       20.99       20.85      9.63 o 
  -2  10   4        3.19       13.25      7.84 o 
  -1  10   4      282.42      296.95     23.74 o 
   0  10   4      315.98      281.75     21.79 o 
   1  10   4      285.00      252.36     20.89 o 
   2  10   4        2.84        0.00      8.38 o 
   3  10   4       20.37       35.78      7.57 o 
   4  10   4       73.42      101.28     13.27 o 
  -4  11   4        6.03       14.39     13.71 o 
  -3  11   4       15.53       14.21     11.85 o 
  -2  11   4       54.64       47.02     14.06 o 
  -1  11   4      140.87      136.25     20.82 o 
   0  11   4       59.93       45.47     15.53 o 
   1  11   4      139.22      112.70     19.82 o 
   2  11   4       54.98       55.72     15.39 o 
   3  11   4       15.26       17.10      7.20 o 
   4  11   4        6.23       28.07     17.47 o 
  -2  12   4       20.35       28.71     11.87 o 
  -1  12   4       15.66       32.30     15.13 o 
   0  12   4       54.94       36.17     15.55 o 
   1  12   4       16.26       17.33     14.32 o 
   2  12   4       20.22        7.70     13.17 o 
   1   0   5     1551.29     1507.98     16.87 o 
   2   0   5     4291.54     4204.23     47.18 o 
   3   0   5       84.91       98.91      5.27 o 
   4   0   5       53.72       44.12      6.05 o 
   5   0   5       20.52       26.91      6.86 o 
   6   0   5      184.01      176.91      9.91 o 
   7   0   5        0.19        5.50      7.78 o 
   8   0   5        7.85        9.95     10.68 o 
  -7   1   5       31.55       24.57     12.66 o 
  -6   1   5       16.24       12.77     13.44 o 
  -5   1   5      117.97      121.11     10.70 o 
  -4   1   5      318.84      328.37     13.71 o 
  -3   1   5     1033.33     1025.15     32.79 o 
  -2   1   5       46.80       49.55      3.17 o 
  -1   1   5     1600.24     1606.49     19.13 o 
   0   1   5    22066.03    21418.78    193.48 o 
   1   1   5     1632.62     1601.31     17.56 o 
   2   1   5       43.83       43.41      3.90 o 
   3   1   5     1042.91     1050.07     16.96 o 
   4   1   5      316.45      335.42      9.40 o 
   5   1   5      118.02      118.96      7.81 o 
   6   1   5       16.16       19.29      5.30 o 
   7   1   5       29.22       21.50      6.23 o 
   8   1   5        2.98        0.00      7.54 o 
  -7   2   5       12.57        5.38     15.23 o 
  -6   2   5        8.60        4.93     11.65 o 
  -5   2   5      300.28      297.17     12.47 o 
  -4   2   5      225.66      214.84     10.53 o 
  -3   2   5      249.49      262.98      6.58 o 
  -2   2   5      353.83      341.00      7.35 o 
  -1   2   5     2280.33     2264.38     26.18 o 
   0   2   5        0.44        0.00      1.78 o 
   1   2   5     2254.92     2254.95     26.19 o 
   2   2   5      341.98      323.31      6.34 o 
   3   2   5      238.41      240.76      7.56 o 
   4   2   5      227.51      202.57      9.21 o 
   5   2   5      298.32      320.96     14.78 o 
   6   2   5        9.34        8.99      5.20 o 
   7   2   5       11.52        5.01      5.62 o 
   8   2   5       22.59       28.62      9.17 o 
  -6   3   5      334.51      334.40     17.66 o 
  -5   3   5       91.59       92.38      7.69 o 
  -4   3   5       42.52       52.03      5.48 o 
  -3   3   5      951.59      938.37     18.77 o 
  -2   3   5      626.73      631.16     12.36 o 
  -1   3   5     2496.36     2521.53     27.74 o 
   0   3   5     1767.52     1921.32     23.35 o 
   1   3   5     2459.73     2460.41     34.73 o 
   2   3   5      646.93      628.68     11.42 o 
   3   3   5      943.43      944.47     13.42 o 
   4   3   5       43.49       48.48      5.09 o 
   5   3   5       92.11       94.24      7.98 o 
   6   3   5      339.65      336.77     19.94 o 
   7   3   5       28.70       30.15      7.07 o 
  -7   4   5       19.42       19.94     10.08 o 
  -6   4   5       70.99       61.22      8.43 o 
  -5   4   5      140.26      152.73     11.15 o 
  -4   4   5       81.98       90.78     10.67 o 
  -3   4   5       14.07       13.81      3.91 o 
  -2   4   5      542.48      547.20     11.66 o 
  -1   4   5      191.54      213.79      9.31 o 
   0   4   5        2.05        3.13      2.76 o 
   1   4   5      194.87      191.28      9.63 o 
   2   4   5      542.29      554.76     18.18 o 
   3   4   5       16.43       16.57      3.56 o 
   4   4   5       84.91       84.01      6.38 o 
   5   4   5      139.40      140.18      9.76 o 
   6   4   5       70.32       77.19      8.58 o 
   7   4   5       18.44       26.28      7.02 o 
  -7   5   5       47.21       43.76      9.73 o 
  -6   5   5       35.96       51.90     10.06 o 
  -5   5   5      193.34      186.67     13.86 o 
  -4   5   5       97.72       87.10     10.35 o 
  -3   5   5       86.56       84.63      7.18 o 
  -2   5   5       43.41       37.90      5.42 o 
  -1   5   5      144.62      145.03      9.02 o 
   0   5   5      110.75      116.03      8.08 o 
   1   5   5      150.63      165.53      8.70 o 
   2   5   5       39.10       38.28      5.08 o 
   3   5   5       86.96       73.08      6.16 o 
   4   5   5       96.35       94.93      7.28 o 
   5   5   5      193.99      204.35     10.48 o 
   6   5   5       35.05       37.78      7.55 o 
   7   5   5       45.77       65.07     12.51 o 
  -7   6   5        4.45       10.14      8.76 o 
  -6   6   5        0.62       12.73      9.26 o 
  -5   6   5       69.90       72.66     12.43 o 
  -4   6   5      413.21      430.88     21.76 o 
  -3   6   5      144.88      136.98      9.69 o 
  -2   6   5      648.20      605.42     12.41 o 
  -1   6   5       77.35       72.68     10.23 o 
   0   6   5       22.36       38.81      6.12 o 
   1   6   5       78.46       86.26      8.07 o 
   2   6   5      638.38      624.67     23.91 o 
   3   6   5      143.76      154.73      7.88 o 
   4   6   5      409.61      420.30     15.20 o 
   5   6   5       68.74       54.97      7.83 o 
   6   6   5        0.44        4.30     10.41 o 
   7   6   5        4.95        3.90      8.60 o 
  -6   7   5       33.42       30.69     19.04 o 
  -5   7   5       40.55       54.09     24.53 o 
  -4   7   5        1.61       10.51      7.65 o 
  -3   7   5       77.21       95.15      9.88 o 
  -2   7   5       79.16       83.50      6.06 o 
  -1   7   5      637.54      619.03     23.14 o 
   0   7   5      219.33      225.79     12.94 o 
   1   7   5      628.57      659.38     28.62 o 
   2   7   5       78.34       83.44      8.62 o 
   3   7   5       72.25       75.35      7.32 o 
   4   7   5        1.38        4.53      5.55 o 
   5   7   5       40.93       47.84      8.95 o 
   6   7   5       34.34       38.87     10.17 o 
  -6   8   5       69.22       57.95     14.19 o 
  -5   8   5       44.44       20.10     11.67 o 
  -4   8   5       20.79       32.56      9.56 o 
  -3   8   5        2.09        0.00      5.88 o 
  -2   8   5      451.78      462.09     23.41 o 
  -1   8   5       64.79       68.96     15.23 o 
   0   8   5        5.83        0.00      5.71 o 
   1   8   5       64.67       71.39     10.06 o 
   2   8   5      456.95      430.76     24.29 o 
   3   8   5        2.58        5.15      5.21 o 
   4   8   5       22.02       20.86      7.28 o 
   5   8   5       44.31       21.66      8.09 o 
   6   8   5       68.09       73.92     17.11 o 
  -5   9   5       32.19       20.93     13.06 o 
  -4   9   5       16.37        4.55      8.85 o 
  -3   9   5      200.14      212.74     15.79 o 
  -2   9   5      235.70      227.92     16.07 o 
  -1   9   5      113.41      108.61     14.01 o 
   0   9   5       93.05       89.46     11.41 o 
   1   9   5      115.98      104.75     12.29 o 
   2   9   5      233.34      225.55     19.44 o 
   3   9   5      200.58      246.46     17.63 o 
   4   9   5       16.23       17.10      6.44 o 
   5   9   5       31.79       44.61     25.39 o 
  -4  10   5       10.38        3.80     10.32 o 
  -3  10   5       29.28       34.33     13.74 o 
  -2  10   5       33.63       19.26     11.09 o 
  -1  10   5      144.07      130.49     16.07 o 
   0  10   5      218.17      249.09     24.50 o 
   1  10   5      141.91      142.22     19.78 o 
   2  10   5       31.53       24.82     10.72 o 
   3  10   5       28.83       35.77     15.52 o 
   4  10   5       10.01        9.82      8.53 o 
  -3  11   5      139.09      164.28     19.53 o 
  -2  11   5       53.25       50.81     11.13 o 
  -1  11   5       59.64       65.03     18.59 o 
   0  11   5      137.38      147.94     35.62 o 
   1  11   5       59.27       58.99     16.31 o 
   2  11   5       51.46       45.04     18.14 o 
   3  11   5      138.37      154.66     16.13 o 
  -2  12   5        5.14        0.00     12.05 o 
  -1  12   5       32.80       26.35     14.83 o 
   0  12   5        5.97        1.27     12.89 o 
   1  12   5       33.16       46.58     23.41 o 
   2  12   5        5.08       21.07     14.49 o 
   0   0   6     3328.51     3456.57     42.85 o 
   1   0   6     3956.41     3949.61     35.88 o 
   2   0   6        0.00        0.00      2.06 o 
   3   0   6     1066.33     1048.16     17.49 o 
   4   0   6       11.87       16.30      3.04 o 
   5   0   6      102.21      122.91     11.11 o 
   6   0   6      152.34      141.04     28.90 o 
   7   0   6        0.02        7.72      8.77 o 
   8   0   6        7.96        1.79     14.34 o 
  -7   1   6       19.57       15.46     15.46 o 
  -6   1   6      140.69      124.77     22.18 o 
  -5   1   6       44.98       51.44      8.14 o 
  -4   1   6      313.60      311.32      9.94 o 
  -3   1   6       99.50      104.24      3.84 o 
  -2   1   6      115.78      117.07      5.80 o 
  -1   1   6     4551.68     4543.22     47.60 o 
   0   1   6     2718.55     2590.03     25.76 o 
   1   1   6     4564.23     4516.75     42.68 o 
   2   1   6      111.83      123.04      4.85 o 
   3   1   6       99.91      111.35      7.12 o 
   4   1   6      315.08      318.84     11.69 o 
   5   1   6       45.55       50.86      6.64 o 
   6   1   6      146.39      149.68      9.51 o 
   7   1   6       19.32       27.38      7.21 o 
   8   1   6        3.49        2.10     10.59 o 
  -6   2   6      148.00      164.42     27.33 o 
  -5   2   6      141.22      129.67      9.12 o 
  -4   2   6      176.05      194.42      9.38 o 
  -3   2   6      145.13      158.54      6.07 o 
  -2   2   6     1171.35     1250.57     19.40 o 
  -1   2   6     1860.36     1891.01     22.80 o 
   0   2   6      768.95      797.14     11.09 o 
   1   2   6     1811.32     1809.36     19.85 o 
   2   2   6     1175.84     1256.28     18.06 o 
   3   2   6      141.60      173.23      6.52 o 
   4   2   6      176.15      199.39     10.28 o 
   5   2   6      144.68      140.38      9.11 o 
   6   2   6      147.94      148.08     10.04 o 
   7   2   6       23.12       18.81      6.37 o 
  -6   3   6       17.11        8.51      7.10 o 
  -5   3   6       26.17       14.24      6.63 o 
  -4   3   6      314.59      297.14     14.58 o 
  -3   3   6       23.62       26.83      4.63 o 
  -2   3   6       72.76       65.36      6.80 o 
  -1   3   6       56.56       61.02      3.84 o 
   0   3   6      561.75      583.55     10.60 o 
   1   3   6       55.48       53.26      5.17 o 
   2   3   6       74.23       76.35      4.65 o 
   3   3   6       23.04       28.70      3.01 o 
   4   3   6      318.55      316.34     12.29 o 
   5   3   6       25.86       29.12      5.92 o 
   6   3   6       16.57       29.54      7.40 o 
   7   3   6       31.01       38.44      7.56 o 
  -7   4   6        5.74       11.42      8.74 o 
  -6   4   6       38.46       52.90     12.54 o 
  -5   4   6      428.01      409.85     21.88 o 
  -4   4   6       53.25       53.54      5.41 o 
  -3   4   6       66.08       59.09      5.64 o 
  -2   4   6        1.66        0.14      3.12 o 
  -1   4   6     2190.18     2138.02     30.47 o 
   0   4   6        3.98        6.05      2.93 o 
   1   4   6     2197.15     2119.79     35.36 o 
   2   4   6        1.76        2.90      2.98 o 
   3   4   6       64.38       67.34      5.12 o 
   4   4   6       53.14       60.87      4.48 o 
   5   4   6      438.35      418.92     16.81 o 
   6   4   6       39.12       49.13      7.81 o 
   7   4   6        5.49        8.73      6.77 o 
  -7   5   6       25.83       23.24      8.76 o 
  -6   5   6       72.88       71.55     11.00 o 
  -5   5   6       51.28       67.13     17.81 o 
  -4   5   6      421.23      402.95     14.74 o 
  -3   5   6      913.17      891.34     22.20 o 
  -2   5   6      406.02      414.22     14.58 o 
  -1   5   6      643.60      715.88     16.25 o 
   0   5   6     1114.20     1105.21     24.81 o 
   1   5   6      650.48      702.06     18.93 o 
   2   5   6      407.74      436.62     16.53 o 
   3   5   6      914.16      916.90     25.74 o 
   4   5   6      422.79      394.70     13.46 o 
   5   5   6       50.57       40.30      6.22 o 
   6   5   6       73.86       90.12      9.72 o 
   7   5   6       26.34       26.46      9.74 o 
  -7   6   6        4.65       22.21     20.50 o 
  -6   6   6       24.26       22.38      9.41 o 
  -5   6   6      146.44      149.46     15.91 o 
  -4   6   6       16.53       15.63      6.84 o 
  -3   6   6       79.42       74.28      7.81 o 
  -2   6   6       93.88       85.42      7.86 o 
  -1   6   6      132.12      121.38      9.10 o 
   0   6   6      375.32      393.30     16.97 o 
   1   6   6      127.06      138.97      9.99 o 
   2   6   6       94.69       95.82      9.20 o 
   3   6   6       76.81       68.07      6.43 o 
   4   6   6       16.59       20.33      5.15 o 
   5   6   6      146.29      139.29     10.54 o 
   6   6   6       24.73       16.58      9.71 o 
   7   6   6        4.80       23.85      9.90 o 
  -6   7   6       39.35       43.54     12.31 o 
  -5   7   6        0.78        7.86      9.50 o 
  -4   7   6      160.86      153.00     18.27 o 
  -3   7   6       30.09       12.54      6.34 o 
  -2   7   6        6.85       11.53      4.97 o 
  -1   7   6      118.03      121.00     17.47 o 
   0   7   6     1363.73     1350.82     29.52 o 
   1   7   6      118.11      120.87     10.05 o 
   2   7   6        7.51        6.73      5.73 o 
   3   7   6       31.18       29.70      5.97 o 
   4   7   6      157.02      163.37     11.59 o 
   5   7   6        0.83        5.66      6.83 o 
   6   7   6       37.90       31.93      9.32 o 
  -6   8   6       11.25       12.66     11.53 o 
  -5   8   6      119.00      105.64     16.87 o 
  -4   8   6       65.97       46.71     10.84 o 
  -3   8   6      213.83      202.19     14.54 o 
  -2   8   6       46.86       45.40      4.92 o 
  -1   8   6      966.28      905.97     30.57 o 
   0   8   6        5.51        0.00      6.08 o 
   1   8   6      974.17      931.02     28.09 o 
   2   8   6       48.14       22.38      9.40 o 
   3   8   6      214.11      235.94     13.56 o 
   4   8   6       65.18       69.92     11.20 o 
   5   8   6      121.86      161.11     15.79 o 
   6   8   6       11.58        3.42      9.05 o 
  -5   9   6        1.09        0.00     10.97 o 
  -4   9   6      103.10      117.20     15.47 o 
  -3   9   6       76.82       57.45     10.05 o 
  -2   9   6      113.45       78.81     10.89 o 
  -1   9   6      172.28      164.07     16.49 o 
   0   9   6      565.44      580.25     29.36 o 
   1   9   6      171.63      151.27     16.86 o 
   2   9   6      115.83       70.38     12.69 o 
   3   9   6       78.13       89.78      9.50 o 
   4   9   6      101.52      114.79     11.12 o 
   5   9   6        1.14        1.25      7.74 o 
  -4  10   6       14.84       27.51     14.53 o 
  -3  10   6       12.17       12.19     10.13 o 
  -2  10   6       67.98       82.82     11.67 o 
  -1  10   6      207.58      211.40     19.27 o 
   0  10   6       11.66       27.02     12.10 o 
   1  10   6      201.88      219.18     25.43 o 
   2  10   6       67.06       60.96     13.03 o 
   3  10   6       12.35       13.48      6.68 o 
   4  10   6       15.20       13.57     10.85 o 
  -3  11   6        9.88        2.97     12.37 o 
  -2  11   6       43.40       61.18     11.83 o 
  -1  11   6       44.47       45.83     16.47 o 
   0  11   6      219.59      188.39     23.42 o 
   1  11   6       45.64       55.11     22.40 o 
   2  11   6       43.28       38.03     15.50 o 
   3  11   6        9.23        7.99      8.47 o 
  -2  12   6       10.24       40.32     22.63 o 
  -1  12   6       46.45       45.20     21.39 o 
   0  12   6        1.78        0.00     12.82 o 
   1  12   6       46.93       86.25     19.22 o 
   2  12   6       10.28       11.52     14.37 o 
   1   0   7      229.82      253.31      5.92 o 
   2   0   7     1410.01     1517.39     18.73 o 
   3   0   7      102.18      124.67      5.55 o 
   4   0   7        0.29        3.84      2.67 o 
   5   0   7      204.16      203.32     11.96 o 
   6   0   7        0.25        0.00      4.75 o 
   7   0   7       28.80       40.34      9.78 o 
  -6   1   7        3.75        5.89      9.17 o 
  -5   1   7      206.45      220.66     18.37 o 
  -4   1   7      179.35      179.49     11.64 o 
  -3   1   7      838.26      933.77     12.89 o 
  -2   1   7     1763.21     1660.24     20.78 o 
  -1   1   7      531.56      522.81      9.73 o 
   0   1   7      121.89      116.19      4.47 o 
   1   1   7      542.61      532.21      9.19 o 
   2   1   7     1766.74     1683.03     22.17 o 
   3   1   7      838.73      912.57     15.18 o 
   4   1   7      173.73      183.65     15.77 o 
   5   1   7      204.44      216.46     15.08 o 
   6   1   7        4.47        3.38      4.81 o 
   7   1   7       79.85       79.15      8.32 o 
  -6   2   7       43.93       80.42     20.61 o 
  -5   2   7       21.26       18.75      5.50 o 
  -4   2   7        1.26        1.08      3.08 o 
  -3   2   7      673.49      669.34     12.87 o 
  -2   2   7      514.22      491.04     12.11 o 
  -1   2   7      622.89      593.39     20.25 o 
   0   2   7     2243.43     2404.21     27.95 o 
   1   2   7      614.56      611.03      9.05 o 
   2   2   7      497.32      478.67      9.61 o 
   3   2   7      688.69      698.41     15.86 o 
   4   2   7        1.32        0.00      4.46 o 
   5   2   7       21.36       16.58      5.33 o 
   6   2   7       44.75       54.12      7.46 o 
   7   2   7        5.05        8.80      6.01 o 
  -6   3   7       63.21       73.48     12.10 o 
  -5   3   7      170.57      152.82     10.06 o 
  -4   3   7      156.89      175.75     11.21 o 
  -3   3   7      168.85      163.97      7.21 o 
  -2   3   7      332.25      356.10      9.68 o 
  -1   3   7       40.83       51.33      4.46 o 
   0   3   7      134.10      128.37      4.39 o 
   1   3   7       44.19       65.12      6.53 o 
   2   3   7      323.98      335.96      9.45 o 
   3   3   7      160.99      159.01      5.56 o 
   4   3   7      161.38      192.00     10.52 o 
   5   3   7      172.17      172.94     11.38 o 
   6   3   7       65.69       65.28      8.18 o 
   7   3   7       25.53       29.39      8.08 o 
  -6   4   7       71.03       65.18      9.26 o 
  -5   4   7      114.38       96.93      9.98 o 
  -4   4   7       52.51       52.89      6.73 o 
  -3   4   7      182.58      177.53      9.89 o 
  -2   4   7      270.14      259.80     10.92 o 
  -1   4   7      337.48      320.20     10.23 o 
   0   4   7      232.55      234.25      8.83 o 
   1   4   7      324.96      319.45     11.99 o 
   2   4   7      277.32      251.41     13.24 o 
   3   4   7      179.87      183.03      7.88 o 
   4   4   7       53.70       50.39      6.81 o 
   5   4   7      114.35      119.13      9.37 o 
   6   4   7       72.49       76.36      9.10 o 
   7   4   7       55.14       64.09      9.71 o 
  -7   5   7        5.46       10.75     11.42 o 
  -6   5   7       39.56       48.10     10.08 o 
  -5   5   7        7.75       10.80      8.22 o 
  -4   5   7      199.72      187.60     15.71 o 
  -3   5   7       99.77       89.22      8.33 o 
  -2   5   7      240.61      254.64     10.65 o 
  -1   5   7       91.64      104.22      5.10 o 
   0   5   7      296.62      314.41     13.62 o 
   1   5   7       95.87       93.72      8.24 o 
   2   5   7      240.97      237.27     11.13 o 
   3   5   7      103.63       90.64      6.58 o 
   4   5   7      202.35      192.42     10.16 o 
   5   5   7        8.23        4.85      4.95 o 
   6   5   7       39.89       41.51     12.14 o 
   7   5   7        5.16        0.00      8.30 o 
  -6   6   7       36.55       48.46     11.09 o 
  -5   6   7       36.53       38.52     10.84 o 
  -4   6   7      144.20      136.59     15.60 o 
  -3   6   7      457.01      440.64     16.43 o 
  -2   6   7      172.29      169.84      9.72 o 
  -1   6   7      568.73      540.81     18.75 o 
   0   6   7      189.33      207.56     12.03 o 
   1   6   7      567.62      554.89     17.28 o 
   2   6   7      175.06      172.51      9.60 o 
   3   6   7      455.77      481.64     14.26 o 
   4   6   7      143.04      128.26      9.03 o 
   5   6   7       36.13       36.35      7.73 o 
   6   6   7       37.42       32.13      9.75 o 
  -6   7   7       12.73       30.13     13.55 o 
  -5   7   7       85.37       85.72     14.32 o 
  -4   7   7      130.98      156.83     18.45 o 
  -3   7   7      147.44      153.07     12.07 o 
  -2   7   7      327.81      344.12     15.51 o 
  -1   7   7       67.93       66.42      7.78 o 
   0   7   7      614.76      622.21     20.76 o 
   1   7   7       66.37       53.50      7.78 o 
   2   7   7      320.38      327.02     16.32 o 
   3   7   7      145.94      164.61     14.78 o 
   4   7   7      135.30      144.71     11.47 o 
   5   7   7       86.47       95.64     11.65 o 
   6   7   7       12.30       11.38      9.61 o 
  -6   8   7       16.13       40.16     14.55 o 
  -5   8   7       10.82       28.34     12.98 o 
  -4   8   7       20.84       33.68     10.16 o 
  -3   8   7       84.06       77.41     10.11 o 
  -2   8   7      272.29      287.36     16.67 o 
  -1   8   7      252.31      232.67     18.05 o 
   0   8   7       40.02       36.26      8.65 o 
   1   8   7      254.73      270.01     30.30 o 
   2   8   7      279.35      291.65     20.45 o 
   3   8   7       84.46       92.82      9.49 o 
   4   8   7       19.76       32.90      7.59 o 
   5   8   7       10.71        8.59      8.25 o 
   6   8   7       16.53       14.21      9.85 o 
  -5   9   7        2.89        4.62     12.66 o 
  -4   9   7       16.53       27.75     10.31 o 
  -3   9   7        9.45        3.80      8.28 o 
  -2   9   7      323.14      322.07     20.87 o 
  -1   9   7       81.99       67.91     13.26 o 
   0   9   7        1.56        0.00      8.53 o 
   1   9   7       82.12       81.91     16.91 o 
   2   9   7      319.83      334.89     23.02 o 
   3   9   7        9.88       21.66      6.94 o 
   4   9   7       15.92       23.94      8.01 o 
   5   9   7        2.83        7.90      8.80 o 
  -4  10   7       48.97       42.60     19.12 o 
  -3  10   7      179.64      191.60     18.85 o 
  -2  10   7       82.94       87.80     11.82 o 
  -1  10   7       60.10       64.20     12.56 o 
   0  10   7      129.70      136.43     20.18 o 
   1  10   7       58.39       71.80     16.00 o 
   2  10   7       80.57       58.31     16.80 o 
   3  10   7      181.21      173.21     14.35 o 
   4  10   7       48.69       65.68     11.90 o 
  -3  11   7       19.81       24.56     11.55 o 
  -2  11   7       24.15       39.26     10.65 o 
  -1  11   7       30.68       36.48     15.68 o 
   0  11   7        8.33        4.54     12.67 o 
   1  11   7       32.05       32.35     15.04 o 
   2  11   7       24.40       11.02     13.56 o 
   3  11   7       18.71       23.13      8.95 o 
  -1  12   7        9.21       34.46     15.55 o 
   0  12   7        8.31        6.96     13.76 o 
   1  12   7        9.43       23.28     16.69 o 
   0   0   8     6521.17     6274.71     83.31 o 
   1   0   8      126.31      129.98      6.57 o 
   2   0   8       27.76       19.88      3.50 o 
   3   0   8      169.80      189.04     10.77 o 
   4   0   8      431.86      447.93     15.49 o 
   5   0   8        6.05       12.52      4.45 o 
   6   0   8      168.72      142.37     10.93 o 
   7   0   8        3.37        6.97      7.87 o 
  -6   1   8       19.52       13.93     10.06 o 
  -5   1   8      162.30      167.55      9.89 o 
  -4   1   8      103.88       91.55      7.00 o 
  -3   1   8      329.41      319.32     10.77 o 
  -2   1   8      875.02      874.20     16.70 o 
  -1   1   8      545.78      545.78     14.35 o 
   0   1   8      925.98     1038.50     16.26 o 
   1   1   8      521.76      513.89     11.04 o 
   2   1   8      878.57      900.93     14.68 o 
   3   1   8      337.37      297.31      9.07 o 
   4   1   8      105.83      117.93      7.10 o 
   5   1   8      166.71      156.94     10.98 o 
   6   1   8       19.44       11.79      8.07 o 
   7   1   8        2.75        3.53      6.12 o 
  -6   2   8      194.41      209.45     31.59 o 
  -5   2   8       91.94       99.89      6.91 o 
  -4   2   8      252.75      239.61     10.01 o 
  -3   2   8       39.78       32.27      5.22 o 
  -2   2   8      605.00      639.19     14.89 o 
  -1   2   8      876.93      874.71     15.45 o 
   0   2   8      155.99      135.37      5.16 o 
   1   2   8      886.00      910.58     11.38 o 
   2   2   8      613.23      619.95     10.81 o 
   3   2   8       39.20       39.42      3.74 o 
   4   2   8      240.20      228.59     10.81 o 
   5   2   8       91.07       84.18      9.05 o 
   6   2   8      191.88      202.63     12.14 o 
   7   2   8        4.16        7.92      6.54 o 
  -6   3   8      106.51      116.93     13.89 o 
  -5   3   8      446.67      412.70     30.92 o 
  -4   3   8      173.26      170.66      7.89 o 
  -3   3   8       17.54       15.91      4.08 o 
  -2   3   8      400.22      387.96     12.06 o 
  -1   3   8     1644.53     1617.81     25.67 o 
   0   3   8       69.62       85.68      6.76 o 
   1   3   8     1621.88     1606.22     25.00 o 
   2   3   8      397.70      419.43     10.89 o 
   3   3   8       16.09       18.20      2.83 o 
   4   3   8      175.65      183.15      8.08 o 
   5   3   8      453.62      440.01     17.33 o 
   6   3   8      108.32      108.16     10.06 o 
   7   3   8        6.22       10.98      7.49 o 
  -6   4   8       73.80       68.48      9.66 o 
  -5   4   8       42.03       41.70      8.74 o 
  -4   4   8       95.09       87.75      7.28 o 
  -3   4   8      495.55      499.51     15.68 o 
  -2   4   8      379.65      394.92     12.68 o 
  -1   4   8       75.26       76.33      5.54 o 
   0   4   8      449.22      433.78     10.64 o 
   1   4   8       78.20       72.50      6.69 o 
   2   4   8      375.91      369.59     12.21 o 
   3   4   8      494.76      517.09     16.02 o 
   4   4   8       93.63       90.75      6.82 o 
   5   4   8       41.40       42.10      7.14 o 
   6   4   8       73.32       98.99      9.76 o 
   7   4   8        2.29        5.55      7.33 o 
  -7   5   8       10.53       10.75     10.98 o 
  -6   5   8        6.37        3.70      7.13 o 
  -5   5   8      585.43      565.83     64.29 o 
  -4   5   8       32.51       34.24     14.45 o 
  -3   5   8       45.18       46.19      8.37 o 
  -2   5   8      171.81      175.18      9.10 o 
  -1   5   8      592.95      596.57     14.66 o 
   0   5   8      367.42      345.11     13.50 o 
   1   5   8      591.86      563.73     15.91 o 
   2   5   8      174.77      177.98      9.02 o 
   3   5   8       47.13       40.33      5.30 o 
   4   5   8       31.69       35.27      5.88 o 
   5   5   8      584.39      620.64     16.96 o 
   6   5   8        6.42        4.25      7.18 o 
   7   5   8       10.41        4.77      8.70 o 
  -6   6   8       67.42       59.43     17.36 o 
  -5   6   8       12.89       12.57      9.27 o 
  -4   6   8      119.02       85.95     15.34 o 
  -3   6   8      334.33      327.20     17.95 o 
  -2   6   8        3.43       10.79      4.72 o 
  -1   6   8       76.27       87.64      5.59 o 
   0   6   8      119.40      135.18     11.19 o 
   1   6   8       75.36       83.75      8.61 o 
   2   6   8        3.33        1.16      4.71 o 
   3   6   8      332.51      348.91     13.95 o 
   4   6   8      125.90      117.86      9.01 o 
   5   6   8       13.57       10.01     10.96 o 
   6   6   8       67.60       45.98     14.64 o 
  -6   7   8        1.16        3.72     10.75 o 
  -5   7   8       40.49       61.79     12.96 o 
  -4   7   8       29.36       36.40     28.23 o 
  -3   7   8       99.95      114.17     17.10 o 
  -2   7   8       57.05       51.36      8.23 o 
  -1   7   8      470.83      435.08     17.04 o 
   0   7   8       75.01       68.92      8.79 o 
   1   7   8      475.26      466.46     25.12 o 
   2   7   8       59.16       48.92      8.07 o 
   3   7   8      101.74      108.42      9.72 o 
   4   7   8       29.00       22.18      7.08 o 
   5   7   8       41.74       60.58     10.27 o 
   6   7   8        1.24       13.69      8.44 o 
  -5   8   8       25.75       15.00     11.86 o 
  -4   8   8      144.01      185.46     21.36 o 
  -3   8   8      222.42      235.49     15.49 o 
  -2   8   8      127.13      133.37     13.10 o 
  -1   8   8        2.82        4.26      6.30 o 
   0   8   8     1222.52     1216.66     40.45 o 
   1   8   8        3.01        1.11      6.86 o 
   2   8   8      124.86      106.17     14.03 o 
   3   8   8      223.25      233.39     14.28 o 
   4   8   8      144.07      173.07     13.06 o 
   5   8   8       26.35       40.90     10.99 o 
  -5   9   8       42.69       43.61     15.29 o 
  -4   9   8       24.34       11.18     11.78 o 
  -3   9   8       32.24       31.07     14.93 o 
  -2   9   8      367.71      349.09     19.66 o 
  -1   9   8       41.65       33.49      8.47 o 
   0   9   8        7.39        0.00      8.27 o 
   1   9   8       39.12       63.24     21.84 o 
   2   9   8      366.47      340.17     24.10 o 
   3   9   8       33.40       35.22      7.64 o 
   4   9   8       23.84       26.19      7.87 o 
   5   9   8       42.08       54.84     12.02 o 
  -4  10   8       43.43       46.59     12.36 o 
  -3  10   8        1.29        9.58      9.95 o 
  -2  10   8       74.99       81.60     11.94 o 
  -1  10   8        6.03        0.00     10.06 o 
   0  10   8       89.11       51.90     14.87 o 
   1  10   8        6.60        0.00     11.48 o 
   2  10   8       75.90       88.89     24.31 o 
   3  10   8        1.07        5.23      7.35 o 
   4  10   8       44.36       44.40     11.42 o 
  -3  11   8       24.45       42.59     16.39 o 
  -2  11   8       33.97       26.38     28.79 o 
  -1  11   8       36.78       46.39     15.92 o 
   0  11   8        2.92        0.00     11.67 o 
   1  11   8       36.80       29.88     15.27 o 
   2  11   8       34.10       24.41     14.21 o 
   3  11   8       24.10       26.36      9.50 o 
  -1  12   8       18.46        3.74     14.99 o 
   0  12   8       61.51       68.10     18.90 o 
   1  12   8       18.51       17.58     15.30 o 
   1   0   9     1480.54     1574.45     21.40 o 
   2   0   9       14.42       17.68      3.68 o 
   3   0   9      203.58      230.76      8.91 o 
   4   0   9      233.03      232.60     18.10 o 
   5   0   9       44.22       56.58      7.11 o 
   6   0   9        0.26        6.26      5.35 o 
   7   0   9       11.45       20.35     11.95 o 
  -6   1   9        8.26       19.04     14.34 o 
  -5   1   9      105.85      100.10      7.49 o 
  -4   1   9      148.03      163.01      8.79 o 
  -3   1   9      205.92      194.50      8.25 o 
  -2   1   9      694.63      703.19     14.48 o 
  -1   1   9      458.86      425.62      9.63 o 
   0   1   9     1809.85     1933.65     23.61 o 
   1   1   9      444.80      415.51     10.22 o 
   2   1   9      682.48      693.58     12.97 o 
   3   1   9      220.57      229.49      8.58 o 
   4   1   9      150.04      153.13      8.40 o 
   5   1   9      105.96       93.52     12.90 o 
   6   1   9        7.69        7.50      7.82 o 
   7   1   9       97.18      102.56     10.16 o 
  -5   2   9       95.97       86.88      7.32 o 
  -4   2   9      415.53      416.65     11.04 o 
  -3   2   9       72.31       74.62      6.95 o 
  -2   2   9     2698.83     2680.81     41.39 o 
  -1   2   9     1299.25     1347.23     21.14 o 
   0   2   9       64.67       59.62      5.53 o 
   1   2   9     1311.43     1367.81     16.81 o 
   2   2   9     2705.25     2651.51     31.21 o 
   3   2   9       68.58       83.74      5.41 o 
   4   2   9      412.90      427.74     15.16 o 
   5   2   9       96.99       91.83      9.72 o 
   6   2   9        0.15        0.00      5.21 o 
   7   2   9       19.10       12.86      7.60 o 
  -6   3   9       12.93       20.75      6.40 o 
  -5   3   9       48.68       55.46      7.63 o 
  -4   3   9       53.97       53.45      9.67 o 
  -3   3   9       69.46       61.41      7.61 o 
  -2   3   9      766.92      766.83     19.78 o 
  -1   3   9      673.95      708.59     15.57 o 
   0   3   9      780.75      823.73     17.66 o 
   1   3   9      692.06      679.27     18.90 o 
   2   3   9      753.49      789.83     18.01 o 
   3   3   9       63.20       62.24      5.54 o 
   4   3   9       52.71       52.65      6.11 o 
   5   3   9       48.50       52.36      7.92 o 
   6   3   9       12.71       10.11      6.93 o 
   7   3   9       48.20       45.53      9.33 o 
  -6   4   9      111.97      112.31     11.56 o 
  -5   4   9      237.41      243.30     16.95 o 
  -4   4   9      271.55      269.78     12.13 o 
  -3   4   9       78.24       80.34      7.68 o 
  -2   4   9      219.13      229.55     13.64 o 
  -1   4   9       32.83       32.91      5.14 o 
   0   4   9        0.00        0.58      3.47 o 
   1   4   9       35.03       42.35      7.18 o 
   2   4   9      205.09      202.18      9.32 o 
   3   4   9       75.64       75.25      5.79 o 
   4   4   9      269.85      269.53     11.26 o 
   5   4   9      235.87      234.23     12.98 o 
   6   4   9      112.04      103.19     11.64 o 
   7   4   9        6.86       19.63     13.29 o 
  -7   5   9       69.42       69.22     15.01 o 
  -6   5   9       54.47       56.13     10.53 o 
  -5   5   9      285.58      232.21     25.54 o 
  -4   5   9       62.81       67.87     25.54 o 
  -3   5   9      498.29      480.68     16.95 o 
  -2   5   9      351.46      343.92     14.48 o 
  -1   5   9      216.38      208.87     10.51 o 
   0   5   9       33.45       39.95      5.89 o 
   1   5   9      219.02      223.87     14.19 o 
   2   5   9      361.09      354.63     15.52 o 
   3   5   9      498.23      489.44     17.64 o 
   4   5   9       61.99       66.69      7.13 o 
   5   5   9      284.77      247.07     17.74 o 
   6   5   9       55.18       76.20     10.69 o 
   7   5   9       70.78       76.73     26.48 o 
  -6   6   9       37.52       42.72     13.10 o 
  -5   6   9       18.40       23.02      9.80 o 
  -4   6   9       15.47       10.60     22.63 o 
  -3   6   9        1.20        0.00      5.89 o 
  -2   6   9      275.36      301.71     13.87 o 
  -1   6   9       20.29       30.66      3.72 o 
   0   6   9        5.14        2.08      5.15 o 
   1   6   9       19.14       16.48      5.98 o 
   2   6   9      278.05      296.44     12.30 o 
   3   6   9        1.29        0.00      4.25 o 
   4   6   9       14.85        9.17      5.69 o 
   5   6   9       18.56       20.83      8.23 o 
   6   6   9       37.76       35.82     10.90 o 
  -6   7   9        7.57        9.33     10.19 o 
  -5   7   9       25.06       29.45     11.32 o 
  -4   7   9      314.96      293.59     24.36 o 
  -3   7   9      196.05      200.33     15.77 o 
  -2   7   9      251.42      251.65     15.95 o 
  -1   7   9      603.58      594.80     23.61 o 
   0   7   9      246.75      223.15     15.33 o 
   1   7   9      609.34      559.81     23.00 o 
   2   7   9      257.90      243.76     13.54 o 
   3   7   9      193.15      196.67     12.89 o 
   4   7   9      311.39      338.38     17.10 o 
   5   7   9       24.76       26.90      8.68 o 
   6   7   9        7.39       23.07     10.37 o 
  -5   8   9        9.82        0.00      9.92 o 
  -4   8   9       24.86       33.33     12.47 o 
  -3   8   9        9.82        9.75      8.00 o 
  -2   8   9       68.67       80.14     10.11 o 
  -1   8   9      201.28      170.47     13.39 o 
   0   8   9       34.56       22.48      9.78 o 
   1   8   9      201.17      207.88     20.66 o 
   2   8   9       66.65       69.55     12.36 o 
   3   8   9        9.27        6.21      6.29 o 
   4   8   9       24.72       31.46      7.82 o 
   5   8   9        9.48       22.50      9.64 o 
  -5   9   9        0.60        0.00     10.36 o 
  -4   9   9       31.60        7.12     11.42 o 
  -3   9   9      110.37      105.35     14.58 o 
  -2   9   9       54.27       76.77     12.90 o 
  -1   9   9       43.73       49.22      9.43 o 
   0   9   9        4.45        0.00      8.53 o 
   1   9   9       43.25       78.42     16.27 o 
   2   9   9       56.44       73.51     22.17 o 
   3   9   9      109.98      124.94     11.53 o 
   4   9   9       31.07       27.88      9.12 o 
   5   9   9        0.61        9.20      9.13 o 
  -4  10   9       51.74       48.07     29.01 o 
  -3  10   9       55.53       63.02     17.10 o 
  -2  10   9      165.76      219.71     20.43 o 
  -1  10   9       23.95       26.10      9.19 o 
   0  10   9        0.00        0.00     15.12 o 
   1  10   9       24.52       10.60     12.82 o 
   2  10   9      167.84      176.03     23.00 o 
   3  10   9       54.69       47.94     19.43 o 
   4  10   9       51.38       47.68     13.53 o 
  -2  11   9        9.79       16.43     14.73 o 
  -1  11   9        2.13       13.96     14.16 o 
   0  11   9       34.36       42.08     26.88 o 
   1  11   9        1.79       13.50     13.33 o 
   2  11   9        9.53        0.00     12.83 o 
   0   0  10      360.96      339.16     11.39 o 
   1   0  10     2248.48     2275.47     29.01 o 
   2   0  10      203.25      223.84      8.83 o 
   3   0  10       11.57        7.03      3.63 o 
   4   0  10       24.16       32.71      5.28 o 
   5   0  10      467.01      455.32     14.80 o 
   6   0  10       39.12       31.95      9.38 o 
   7   0  10       69.04       80.27     10.60 o 
  -7   1  10       17.40       60.93     20.16 o 
  -6   1  10       34.36       23.83      5.74 o 
  -5   1  10      320.88      291.69     15.29 o 
  -4   1  10      400.35      368.60     13.88 o 
  -3   1  10      103.30      121.89      8.04 o 
  -2   1  10      107.02      102.03      7.44 o 
  -1   1  10     1769.33     1924.38     27.84 o 
   0   1  10     2153.99     2259.85     31.08 o 
   1   1  10     1777.31     1892.29     24.79 o 
   2   1  10      103.79       99.44      6.72 o 
   3   1  10      102.58      112.00      6.55 o 
   4   1  10      403.55      392.74     13.09 o 
   5   1  10      316.72      294.60     17.40 o 
   6   1  10       32.18       27.02      8.24 o 
   7   1  10       17.30       17.75      7.15 o 
  -6   2  10        7.04       10.77      6.68 o 
  -5   2  10       59.69       43.71      9.06 o 
  -4   2  10      147.26      159.81      7.97 o 
  -3   2  10      340.81      337.91     12.50 o 
  -2   2  10       39.75       53.26      7.81 o 
  -1   2  10     1881.99     1917.84     27.80 o 
   0   2  10      213.64      226.55      8.86 o 
   1   2  10     1876.97     1925.03     23.79 o 
   2   2  10       40.81       35.43      3.84 o 
   3   2  10      341.77      363.90     10.56 o 
   4   2  10      148.61      152.78      8.98 o 
   5   2  10       64.27       79.78     17.50 o 
   6   2  10        7.38       10.38      6.94 o 
   7   2  10        4.13       11.59      7.60 o 
  -6   3  10       27.34       29.80      8.40 o 
  -5   3  10       49.68       52.26      7.72 o 
  -4   3  10      172.15      192.75      9.42 o 
  -3   3  10       53.78       46.54      9.08 o 
  -2   3  10      111.64      141.00      9.74 o 
  -1   3  10      411.77      437.09     12.57 o 
   0   3  10      924.71     1007.84     20.83 o 
   1   3  10      419.36      434.43     12.12 o 
   2   3  10      107.81      107.01      5.82 o 
   3   3  10       53.78       53.08      5.14 o 
   4   3  10      171.83      181.49     10.15 o 
   5   3  10       49.36       48.09      7.81 o 
   6   3  10       27.78       20.96      7.57 o 
   7   3  10        0.94        3.06      7.09 o 
  -7   4  10        7.81       10.75      9.63 o 
  -6   4  10        1.02        0.00      6.22 o 
  -5   4  10      462.20      450.61     21.45 o 
  -4   4  10      109.19       95.67     19.26 o 
  -3   4  10      190.87      198.71     11.69 o 
  -2   4  10      272.37      273.81     12.09 o 
  -1   4  10      434.72      437.42     13.58 o 
   0   4  10      219.53      205.72     17.21 o 
   1   4  10      420.03      406.18     16.66 o 
   2   4  10      275.83      286.40     13.82 o 
   3   4  10      195.13      195.80      8.98 o 
   4   4  10      107.23      108.32      8.62 o 
   5   4  10      463.57      491.34     20.69 o 
   6   4  10        0.85        0.00      6.69 o 
   7   4  10        7.91       10.53      8.12 o 
  -6   5  10       41.22       45.02     10.20 o 
  -5   5  10       21.10       27.13     12.88 o 
  -4   5  10      192.98      203.62     23.07 o 
  -3   5  10       84.49       87.99      9.88 o 
  -2   5  10       14.23       16.22      5.35 o 
  -1   5  10      154.48      148.82     11.48 o 
   0   5  10      345.71      358.02     14.59 o 
   1   5  10      151.23      149.98     10.05 o 
   2   5  10       13.57       11.41      4.59 o 
   3   5  10       83.10       81.29      6.89 o 
   4   5  10      195.19      194.65     10.94 o 
   5   5  10       20.05       18.26      9.24 o 
   6   5  10       41.12       38.35      9.45 o 
  -6   6  10       28.70       32.85     23.19 o 
  -5   6  10       46.67       47.61     11.95 o 
  -4   6  10       30.84       41.84     24.53 o 
  -3   6  10      340.59      329.50     20.38 o 
  -2   6  10       38.06       38.36      8.96 o 
  -1   6  10      408.99      411.95     15.48 o 
   0   6  10       13.18        4.83      5.55 o 
   1   6  10      415.68      418.00     16.85 o 
   2   6  10       38.35       44.26      6.00 o 
   3   6  10      343.98      316.95     14.56 o 
   4   6  10       31.15       22.34      9.67 o 
   5   6  10       45.28       58.62      9.84 o 
   6   6  10       28.94       44.97     19.50 o 
  -6   7  10       44.55       50.11     13.83 o 
  -5   7  10       52.62       40.96     12.56 o 
  -4   7  10      129.64      109.17     17.40 o 
  -3   7  10       57.30       51.28     10.14 o 
  -2   7  10       53.43       56.29      8.48 o 
  -1   7  10        6.12        0.09      5.37 o 
   0   7  10      793.60      775.68     30.04 o 
   1   7  10        5.80        0.00      6.30 o 
   2   7  10       51.48       54.02      8.15 o 
   3   7  10       57.06       56.05      8.17 o 
   4   7  10      132.77      141.26     12.01 o 
   5   7  10       53.51      122.94     72.80 o 
   6   7  10       45.04       81.56     13.76 o 
  -5   8  10       78.39      100.41     35.84 o 
  -4   8  10       18.93       15.90     11.32 o 
  -3   8  10      105.13       80.53     23.19 o 
  -2   8  10       17.65       15.06      9.78 o 
  -1   8  10       30.21       30.35      7.71 o 
   0   8  10       71.30       79.53     12.84 o 
   1   8  10       31.45       19.33      8.45 o 
   2   8  10       17.11        4.16      6.33 o 
   3   8  10      104.91      112.95     10.88 o 
   4   8  10       19.37       19.45      7.34 o 
   5   8  10       75.08       59.23     12.20 o 
  -4   9  10       69.18       72.83     17.30 o 
  -3   9  10       17.93       13.01      9.34 o 
  -2   9  10      145.93      155.69     16.30 o 
  -1   9  10        7.59        0.85      7.09 o 
   0   9  10      591.55      624.07     32.72 o 
   1   9  10        6.86       11.30     11.22 o 
   2   9  10      145.26      141.73     20.43 o 
   3   9  10       17.65       28.73     10.86 o 
   4   9  10       69.60       61.44     10.80 o 
  -3  10  10       19.97       35.84     14.49 o 
  -2  10  10       55.29       55.29     13.56 o 
  -1  10  10      127.90      131.12     26.89 o 
   0  10  10        3.71        0.00     10.43 o 
   1  10  10      130.88      102.57     18.29 o 
   2  10  10       55.63       79.96     17.62 o 
   3  10  10       20.08       16.69      8.97 o 
  -2  11  10        7.80        1.59     14.25 o 
  -1  11  10       35.01       13.66     14.90 o 
   0  11  10        3.44        0.00     10.62 o 
   1  11  10       35.14        9.80     15.79 o 
   2  11  10        7.79       22.42     15.21 o 
   1   0  11     1842.55     1815.69     25.03 o 
   2   0  11       10.69        8.62      3.55 o 
   3   0  11      422.47      423.23     13.24 o 
   4   0  11        0.09        3.16      4.04 o 
   5   0  11       97.47      113.25      9.27 o 
   6   0  11      105.20      107.76     11.15 o 
   7   0  11        8.05       14.12      7.33 o 
  -7   1  11        9.45       33.59     13.02 o 
  -6   1  11        1.08        4.66      5.17 o 
  -5   1  11       53.82       44.44      7.23 o 
  -4   1  11       81.92       83.11      7.95 o 
  -3   1  11      215.68      211.21     10.87 o 
  -2   1  11     1553.16     1566.93     45.72 o 
  -1   1  11      150.32      171.53      8.16 o 
   0   1  11       95.91      106.68      7.13 o 
   1   1  11      150.44      151.36      6.30 o 
   2   1  11     1560.56     1508.04     26.39 o 
   3   1  11      211.15      220.97      9.02 o 
   4   1  11       81.82       74.57      6.92 o 
   5   1  11       53.83       55.88      8.60 o 
   6   1  11        1.31        0.00      6.26 o 
   7   1  11        8.89       11.61      6.54 o 
  -6   2  11       24.59        4.18      8.29 o 
  -5   2  11       97.64       72.45     11.19 o 
  -4   2  11       59.46       51.74      5.82 o 
  -3   2  11      839.13      860.59     20.03 o 
  -2   2  11      503.14      524.12     16.88 o 
  -1   2  11      344.14      354.30     20.30 o 
   0   2  11     1021.46     1039.97     18.53 o 
   1   2  11      352.05      354.64      9.95 o 
   2   2  11      502.37      533.93     11.93 o 
   3   2  11      837.09      835.01     15.52 o 
   4   2  11       60.74       63.85      6.66 o 
   5   2  11       97.30       92.51     20.96 o 
   6   2  11       25.48       25.66      8.89 o 
   7   2  11       16.72       11.36      7.54 o 
  -6   3  11      110.46      105.29     15.46 o 
  -5   3  11       78.92       60.80      8.65 o 
  -4   3  11       79.21       84.94      9.64 o 
  -3   3  11      114.89      119.08      8.20 o 
  -2   3  11      477.50      423.09     15.58 o 
  -1   3  11      182.80      184.67      8.78 o 
   0   3  11      241.20      230.98     12.46 o 
   1   3  11      185.78      186.34      7.08 o 
   2   3  11      479.76      458.80      9.20 o 
   3   3  11      117.76      117.17      7.45 o 
   4   3  11       78.55       77.01      7.37 o 
   5   3  11       77.87       90.95     10.36 o 
   6   3  11      108.55      111.83     13.09 o 
   7   3  11        6.62       12.89      8.29 o 
  -6   4  11       29.50       21.13      9.74 o 
  -5   4  11       24.27       22.15      8.38 o 
  -4   4  11       10.90        1.11     11.42 o 
  -3   4  11      174.70      147.90      9.51 o 
  -2   4  11       11.24       19.69      5.74 o 
  -1   4  11      678.74      680.20     16.15 o 
   0   4  11      217.90      211.26     10.84 o 
   1   4  11      689.16      716.04     36.64 o 
   2   4  11        9.75       13.67      4.98 o 
   3   4  11      178.01      179.72      9.80 o 
   4   4  11       11.40        4.53      4.86 o 
   5   4  11       24.39       31.89      7.66 o 
   6   4  11       29.89       33.13      9.10 o 
  -6   5  11       12.56       12.95     13.44 o 
  -5   5  11       16.31       12.76      9.02 o 
  -4   5  11      106.68      128.77     15.44 o 
  -3   5  11      232.34      213.35     14.68 o 
  -2   5  11      447.12      445.95     18.52 o 
  -1   5  11       22.13       12.79      5.98 o 
   0   5  11       26.01       31.41      5.18 o 
   1   5  11       22.75       17.18      5.70 o 
   2   5  11      446.96      455.84     22.33 o 
   3   5  11      232.87      228.37     15.46 o 
   4   5  11      103.48      104.52      9.32 o 
   5   5  11       16.86       14.18      7.03 o 
   6   5  11       12.53        3.90      8.79 o 
  -6   6  11        3.66        7.84      8.99 o 
  -5   6  11       12.96       18.91     14.22 o 
  -4   6  11       47.26       53.48     12.49 o 
  -3   6  11       81.60      101.25     11.80 o 
  -2   6  11      136.94      134.42     13.35 o 
  -1   6  11      209.96      229.01     11.99 o 
   0   6  11      103.28       89.66     11.54 o 
   1   6  11      213.81      214.09     13.54 o 
   2   6  11      139.89      136.88      9.73 o 
   3   6  11       83.95       82.67      9.06 o 
   4   6  11       47.43       52.21      9.77 o 
   5   6  11       12.84        0.00      7.54 o 
   6   6  11        3.97        2.35      9.30 o 
  -5   7  11       34.27       35.74     12.11 o 
  -4   7  11       67.19       68.42     14.48 o 
  -3   7  11       28.28       34.25     11.99 o 
  -2   7  11      466.34      439.09     23.92 o 
  -1   7  11       42.41       30.93      7.14 o 
   0   7  11       53.47       60.59      8.44 o 
   1   7  11       40.61       39.68      9.00 o 
   2   7  11      469.73      427.00     21.19 o 
   3   7  11       29.14       22.93      6.89 o 
   4   7  11       65.11       65.71     13.65 o 
   5   7  11       33.87       36.22     11.50 o 
  -5   8  11        7.86        3.16     12.21 o 
  -4   8  11       74.96       82.46     27.22 o 
  -3   8  11      115.87      149.19     20.73 o 
  -2   8  11       59.90       63.42      9.68 o 
  -1   8  11      303.20      288.94     16.89 o 
   0   8  11        1.07        0.00      5.78 o 
   1   8  11      303.51      350.12     27.76 o 
   2   8  11       59.77       66.26      9.83 o 
   3   8  11      114.74      125.88     11.80 o 
   4   8  11       73.79       69.33      9.54 o 
   5   8  11        7.96        9.10      8.70 o 
  -4   9  11        3.68       22.38     13.40 o 
  -3   9  11       35.95       52.12     16.15 o 
  -2   9  11      128.01      135.51     32.05 o 
  -1   9  11       33.32       37.66     11.85 o 
   0   9  11       12.71       25.49     13.10 o 
   1   9  11       35.10       27.87     12.87 o 
   2   9  11      129.39      137.56     14.33 o 
   3   9  11       34.94       41.21     14.05 o 
   4   9  11        3.49        6.40      7.69 o 
  -3  10  11      119.68      136.74     22.97 o 
  -2  10  11       22.60       28.60     15.33 o 
  -1  10  11       55.05       63.80     18.26 o 
   0  10  11        0.18        0.00     10.65 o 
   1  10  11       56.39       48.11     15.68 o 
   2  10  11       22.87       15.45     13.78 o 
   3  10  11      118.57      135.60     15.55 o 
  -2  11  11       71.41       55.78     25.99 o 
  -1  11  11       41.02       47.07     16.61 o 
   0  11  11        9.14        0.00     12.25 o 
   1  11  11       40.84       36.63     14.29 o 
   2  11  11       73.01       56.98     11.77 o 
   0   0  12       18.38       13.61      5.03 o 
   1   0  12      328.80      361.51     10.45 o 
   2   0  12       54.84       54.78      5.61 o 
   3   0  12        0.56        0.00      4.19 o 
   4   0  12      565.44      539.76     19.30 o 
   5   0  12      155.09      122.57     10.16 o 
   6   0  12       38.32       41.66      8.68 o 
   7   0  12        3.84        8.47      7.03 o 
  -7   1  12       14.40       11.22     12.11 o 
  -6   1  12       12.21       14.28      5.84 o 
  -5   1  12      287.85      272.09     22.57 o 
  -4   1  12       12.01       15.79      5.32 o 
  -3   1  12      307.29      316.20     14.54 o 
  -2   1  12       25.76       20.69      7.79 o 
  -1   1  12     1089.88     1113.66     21.90 o 
   0   1  12      444.66      442.67     11.35 o 
   1   1  12     1098.47     1144.17     18.17 o 
   2   1  12       26.13       33.62      4.98 o 
   3   1  12      303.29      294.72     11.72 o 
   4   1  12       11.42       12.56      4.93 o 
   5   1  12      287.02      282.77     15.10 o 
   6   1  12       11.54        5.35      9.55 o 
   7   1  12       14.37       21.77      8.62 o 
  -7   2  12       19.38       18.82     10.08 o 
  -6   2  12       10.39        0.89      9.18 o 
  -5   2  12       51.16       42.26      9.74 o 
  -4   2  12      431.59      454.40     26.77 o 
  -3   2  12      241.81      235.62     11.94 o 
  -2   2  12      445.53      418.80     32.05 o 
  -1   2  12      228.22      253.32     10.71 o 
   0   2  12      206.05      202.46      8.93 o 
   1   2  12      234.86      243.03      7.55 o 
   2   2  12      442.16      449.21     10.10 o 
   3   2  12      243.35      236.16      9.41 o 
   4   2  12      437.38      427.78     15.29 o 
   5   2  12       51.27       58.19     10.11 o 
   6   2  12       11.39       17.98      8.57 o 
   7   2  12       19.82       22.59      8.64 o 
  -6   3  12        6.29        0.00      8.74 o 
  -5   3  12      270.19      250.79     15.14 o 
  -4   3  12      186.00      171.16     14.62 o 
  -3   3  12       48.42       40.76      7.32 o 
  -2   3  12       39.70       50.72      7.47 o 
  -1   3  12      492.71      470.27     14.38 o 
   0   3  12       87.95       96.09      6.71 o 
   1   3  12      490.23      499.06     11.53 o 
   2   3  12       38.30       39.40      3.70 o 
   3   3  12       45.93       46.86      5.67 o 
   4   3  12      189.16      198.76     12.57 o 
   5   3  12      267.46      280.26     19.58 o 
   6   3  12        6.59       10.63      7.33 o 
  -6   4  12      144.31      150.98     21.17 o 
  -5   4  12       28.80       29.25      9.10 o 
  -4   4  12      386.37      425.64     23.49 o 
  -3   4  12       85.97       86.86      8.59 o 
  -2   4  12      103.99       96.07      8.17 o 
  -1   4  12       67.03       74.55      7.59 o 
   0   4  12      231.07      213.22     21.89 o 
   1   4  12       70.15       61.46      5.64 o 
   2   4  12      104.99       99.95      7.59 o 
   3   4  12       86.39       98.25      7.03 o 
   4   4  12      387.20      399.29     15.30 o 
   5   4  12       28.34       15.46      7.62 o 
   6   4  12      145.69      150.26     14.12 o 
  -6   5  12        1.64       16.97      9.31 o 
  -5   5  12       41.92       41.78     11.25 o 
  -4   5  12       32.23       48.13     11.26 o 
  -3   5  12        4.28        2.89      6.19 o 
  -2   5  12       62.22       69.19     10.22 o 
  -1   5  12      234.75      233.70     14.73 o 
   0   5  12      293.97      313.46     17.25 o 
   1   5  12      239.24      199.25     12.71 o 
   2   5  12       63.53       56.17      6.91 o 
   3   5  12        4.87        7.04      5.34 o 
   4   5  12       31.71       41.72      7.50 o 
   5   5  12       42.69       48.63     10.03 o 
   6   5  12        1.85        0.00      8.69 o 
  -6   6  12       14.27       19.83     10.53 o 
  -5   6  12        9.36        0.00      9.72 o 
  -4   6  12       74.10       55.88     27.89 o 
  -3   6  12      122.67       81.23     11.15 o 
  -2   6  12       99.05      118.02     12.93 o 
  -1   6  12       64.46       61.84     10.71 o 
   0   6  12      771.23      740.81     19.82 o 
   1   6  12       63.94       57.23     15.32 o 
   2   6  12       99.69       94.81      9.43 o 
   3   6  12      124.64      146.50     11.53 o 
   4   6  12       76.59       80.86      9.85 o 
   5   6  12        9.09        0.00      7.73 o 
   6   6  12       13.90       22.22     10.65 o 
  -5   7  12       50.44       63.94     14.49 o 
  -4   7  12        2.58       11.97     10.92 o 
  -3   7  12      108.73      133.67     26.43 o 
  -2   7  12       11.52       21.44      8.80 o 
  -1   7  12       18.32        7.19      5.74 o 
   0   7  12        3.23        2.14      5.38 o 
   1   7  12       19.48       10.04      7.75 o 
   2   7  12       11.39        2.94      5.99 o 
   3   7  12      109.14      108.72     10.77 o 
   4   7  12        2.73        0.00      5.97 o 
   5   7  12       50.02       59.31     12.53 o 
  -5   8  12        1.77       11.57     11.99 o 
  -4   8  12       19.38       18.62     12.41 o 
  -3   8  12       26.57       10.79     11.39 o 
  -2   8  12       11.81        0.00      8.45 o 
  -1   8  12       98.99       95.34     17.72 o 
   0   8  12       77.41       76.79     13.15 o 
   1   8  12       98.33       89.80     16.80 o 
   2   8  12       12.54       18.22      7.65 o 
   3   8  12       25.89       25.08      8.57 o 
   4   8  12       20.00       25.41      8.58 o 
   5   8  12        1.66       17.77     10.02 o 
  -4   9  12       18.14       16.83     13.50 o 
  -3   9  12       23.54       23.28     14.72 o 
  -2   9  12       43.72       20.02     10.63 o 
  -1   9  12       93.12      105.41     15.48 o 
   0   9  12       97.17      131.40     19.80 o 
   1   9  12       93.13       82.59     17.42 o 
   2   9  12       45.18       46.53     10.05 o 
   3   9  12       23.57       15.64      9.07 o 
   4   9  12       18.60        9.70     10.26 o 
  -3  10  12       14.69        3.89     14.78 o 
  -2  10  12       41.96       12.63     15.26 o 
  -1  10  12       98.42      108.58     19.25 o 
   0  10  12        7.52        7.76     27.44 o 
   1  10  12       98.93      127.58     22.63 o 
   2  10  12       41.21       42.23     10.13 o 
   3  10  12       15.19       31.84     10.41 o 
  -1  11  12        0.02        0.00     12.12 o 
   0  11  12        3.83        0.00     12.12 o 
   1  11  12        0.01       15.83     15.23 o 
   1   0  13      565.39      587.91     12.99 o 
   2   0  13     1227.74     1238.14     30.10 o 
   3   0  13      110.13      122.31      8.93 o 
   4   0  13        1.68        0.00      5.23 o 
   5   0  13       44.24       39.20     11.83 o 
   6   0  13       39.29       40.35      7.56 o 
   7   0  13       13.24       15.64      8.05 o 
  -7   1  13        8.82       16.58     12.60 o 
  -6   1  13        1.19        4.33      5.61 o 
  -5   1  13       22.61       36.22      8.31 o 
  -4   1  13      180.39      169.53     12.90 o 
  -3   1  13     1127.32     1072.77     25.85 o 
  -2   1  13      486.16      457.84     30.57 o 
  -1   1  13      373.13      370.05     19.78 o 
   0   1  13       84.93       84.70      7.25 o 
   1   1  13      382.22      393.90     10.75 o 
   2   1  13      482.30      496.03     17.37 o 
   3   1  13     1122.00     1073.46     24.55 o 
   4   1  13      180.67      171.31     11.11 o 
   5   1  13       22.57       20.20      6.28 o 
   6   1  13        1.35        3.71      9.84 o 
   7   1  13        8.29       12.75     15.84 o 
  -6   2  13       62.94       82.44     12.16 o 
  -5   2  13       55.68       48.19     13.22 o 
  -4   2  13      416.45      396.98     23.59 o 
  -3   2  13      232.28      219.14     14.39 o 
  -2   2  13      333.57      292.04     19.03 o 
  -1   2  13      390.52      406.20     21.62 o 
   0   2  13       37.98       34.54      5.04 o 
   1   2  13      384.42      397.97      9.86 o 
   2   2  13      343.06      322.67      9.04 o 
   3   2  13      230.74      247.88     10.56 o 
   4   2  13      415.26      408.58     17.42 o 
   5   2  13       54.78       62.17     10.74 o 
   6   2  13       62.79       72.84     16.57 o 
  -6   3  13       36.69       63.62     15.46 o 
  -5   3  13        6.60        0.00      9.03 o 
  -4   3  13        2.51        0.00      7.36 o 
  -3   3  13     1400.99     1376.97     49.48 o 
  -2   3  13      153.44      141.19     13.42 o 
  -1   3  13       20.52       23.48      5.32 o 
   0   3  13      276.57      311.06     11.36 o 
   1   3  13       19.06       15.82      3.82 o 
   2   3  13      149.54      153.49      6.12 o 
   3   3  13     1404.30     1356.40     26.85 o 
   4   3  13        2.61        3.83      5.20 o 
   5   3  13        6.54        0.98      7.84 o 
   6   3  13       37.47       34.27     14.13 o 
  -6   4  13        2.48       11.29      8.51 o 
  -5   4  13       21.41        7.39      8.45 o 
  -4   4  13      208.71      231.96     20.30 o 
  -3   4  13       55.20       63.51      8.67 o 
  -2   4  13      489.77      485.28     16.19 o 
  -1   4  13       13.52       13.77      5.51 o 
   0   4  13       37.56       33.61      5.90 o 
   1   4  13       13.59       15.77      4.60 o 
   2   4  13      493.80      496.45     16.69 o 
   3   4  13       53.66       50.07      6.31 o 
   4   4  13      206.46      206.68     12.56 o 
   5   4  13       21.87       29.16      7.88 o 
   6   4  13        2.28        8.40      8.13 o 
  -6   5  13       18.21       28.95     10.67 o 
  -5   5  13       10.94       11.27      9.26 o 
  -4   5  13        0.53        2.66      9.18 o 
  -3   5  13      254.71      286.46     17.84 o 
  -2   5  13       64.97       74.05     11.28 o 
  -1   5  13      145.71      154.02     12.48 o 
   0   5  13       46.54       37.41      9.50 o 
   1   5  13      149.38      157.36     12.43 o 
   2   5  13       62.40       56.10      5.77 o 
   3   5  13      250.82      312.87     24.89 o 
   4   5  13        0.44        1.94      5.80 o 
   5   5  13       10.97        9.32      8.20 o 
   6   5  13       17.69       30.72     11.30 o 
  -5   6  13       22.08       18.29     11.15 o 
  -4   6  13      260.99      267.70     23.63 o 
  -3   6  13       19.42        6.22     10.44 o 
  -2   6  13      323.63      339.44     21.05 o 
  -1   6  13       70.87       95.33     12.97 o 
   0   6  13       17.66       35.07     11.54 o 
   1   6  13       70.97       75.73     10.92 o 
   2   6  13      321.77      353.38     18.48 o 
   3   6  13       20.43       12.58      6.36 o 
   4   6  13      260.17      273.37     16.82 o 
   5   6  13       22.47       24.15      9.55 o 
  -5   7  13        2.64       10.19     11.40 o 
  -4   7  13        3.02       13.77     20.50 o 
  -3   7  13      142.54      135.71     40.32 o 
  -2   7  13       16.72       43.11     33.34 o 
  -1   7  13       19.44       18.97      9.14 o 
   0   7  13        5.64        7.02     11.00 o 
   1   7  13       21.07       17.05      9.55 o 
   2   7  13       17.86       11.29      6.73 o 
   3   7  13      146.02      144.59     12.09 o 
   4   7  13        3.24       11.13      7.30 o 
   5   7  13        2.63        0.00     10.30 o 
  -4   8  13        5.88       10.97     12.31 o 
  -3   8  13        3.82        0.00     21.17 o 
  -2   8  13      175.76      175.31     24.15 o 
  -1   8  13       69.55      100.82     14.58 o 
   0   8  13        0.23        0.00      8.53 o 
   1   8  13       71.63       74.85     19.49 o 
   2   8  13      172.12      181.58     21.89 o 
   3   8  13        3.43        1.41      7.07 o 
   4   8  13        6.00        6.86      8.96 o 
  -3   9  13       19.62       28.61     14.07 o 
  -2   9  13       30.04       20.58     14.90 o 
  -1   9  13       44.62       28.92     11.15 o 
   0   9  13       79.31      103.96     18.59 o 
   1   9  13       45.80       49.97     15.39 o 
   2   9  13       28.82       62.75     11.94 o 
   3   9  13       18.58       17.38      9.45 o 
  -2  10  13       32.53       45.86     16.90 o 
  -1  10  13        9.26        1.81     13.52 o 
   0  10  13        1.82        8.33     13.60 o 
   1  10  13        9.43        3.04     12.26 o 
   2  10  13       34.03       29.69     10.36 o 
   0   0  14       84.23       82.75     20.35 o 
   1   0  14     1462.26     1488.46     22.39 o 
   2   0  14       12.80       20.00      4.79 o 
   3   0  14      377.56      337.12     17.01 o 
   4   0  14       20.32       23.07      6.96 o 
   5   0  14       43.48       35.95      8.34 o 
   6   0  14       10.91       20.03      7.03 o 
  -6   1  14       20.26       32.08      9.52 o 
  -5   1  14       62.27       67.58      9.08 o 
  -4   1  14      193.18      165.08     14.64 o 
  -3   1  14       31.90       30.04      7.38 o 
  -2   1  14      127.27      131.56     13.83 o 
  -1   1  14      329.54      335.86     20.82 o 
   0   1  14      583.14      570.15     13.59 o 
   1   1  14      338.01      335.12     12.99 o 
   2   1  14      128.76      142.12      8.68 o 
   3   1  14       31.61       18.44      5.86 o 
   4   1  14      193.89      188.18     13.23 o 
   5   1  14       62.27       49.41     10.06 o 
   6   1  14       20.66       34.54      9.89 o 
  -6   2  14       40.19       45.70     10.23 o 
  -5   2  14      228.78      234.98     20.56 o 
  -4   2  14      159.87      147.32     16.39 o 
  -3   2  14       17.09        0.00     11.41 o 
  -2   2  14        2.65        7.26      5.28 o 
  -1   2  14       21.67       20.08      4.98 o 
   0   2  14      114.47      118.87      8.39 o 
   1   2  14       19.92       20.33      3.74 o 
   2   2  14        2.48        2.98      2.97 o 
   3   2  14       16.04       11.86      5.69 o 
   4   2  14      160.47      184.02     10.37 o 
   5   2  14      225.98      236.96     20.16 o 
   6   2  14       39.64       51.26     10.83 o 
  -6   3  14       61.19       75.15     13.18 o 
  -5   3  14       31.68       32.85     10.38 o 
  -4   3  14      211.21      185.75     21.50 o 
  -3   3  14      119.55       95.82     11.97 o 
  -2   3  14      202.28      189.87     14.23 o 
  -1   3  14       51.48       47.66      6.16 o 
   0   3  14       91.66      103.75      9.64 o 
   1   3  14       53.83       52.13      5.35 o 
   2   3  14      200.83      220.96      9.07 o 
   3   3  14      119.65      111.13      9.61 o 
   4   3  14      210.27      203.49     13.54 o 
   5   3  14       30.04       30.36      9.44 o 
   6   3  14       62.67       58.03     10.83 o 
  -6   4  14       10.03        7.17     12.10 o 
  -5   4  14       94.74      100.53     14.09 o 
  -4   4  14       22.16       19.88      8.19 o 
  -3   4  14      174.29      170.83     12.04 o 
  -2   4  14      805.31      736.31     25.48 o 
  -1   4  14      344.55      302.03     21.79 o 
   0   4  14      311.79      283.31     12.81 o 
   1   4  14      344.74      311.36     11.29 o 
   2   4  14      801.70      761.62     21.62 o 
   3   4  14      170.31      173.68     11.95 o 
   4   4  14       23.12       32.46      8.83 o 
   5   4  14       91.92       92.64     11.13 o 
   6   4  14        9.84       23.18     10.18 o 
  -6   5  14       31.13       30.56     11.31 o 
  -5   5  14       12.02       36.01     11.71 o 
  -4   5  14       96.55       82.72     14.48 o 
  -3   5  14        4.55        4.87      9.88 o 
  -2   5  14       38.38       42.09     12.63 o 
  -1   5  14       13.03        6.46      5.88 o 
   0   5  14      308.99      279.27     19.66 o 
   1   5  14       14.40       15.86      7.51 o 
   2   5  14       36.86       27.25      9.86 o 
   3   5  14        4.23       10.55      6.25 o 
   4   5  14       99.53      127.06     13.48 o 
   5   5  14       12.34       12.39     10.54 o 
   6   5  14       31.15       47.29     12.75 o 
  -5   6  14       94.26      129.24     17.81 o 
  -4   6  14       38.59       63.68     14.79 o 
  -3   6  14        8.03        8.06     14.56 o 
  -2   6  14        7.47       32.47     27.45 o 
  -1   6  14        5.86        2.64      7.83 o 
   0   6  14       30.57       30.19     10.13 o 
   1   6  14        7.37       15.90     12.73 o 
   2   6  14        6.91        4.55      8.94 o 
   3   6  14        7.42        6.80      6.15 o 
   4   6  14       38.45       26.57      8.20 o 
   5   6  14       95.72       89.06     14.21 o 
  -5   7  14       15.54       26.41     13.05 o 
  -4   7  14       39.44       48.25     14.53 o 
  -3   7  14       23.87       30.91     21.51 o 
  -2   7  14        1.18        0.00      8.16 o 
  -1   7  14      227.58      194.69     18.21 o 
   0   7  14       28.35       22.95      9.99 o 
   1   7  14      223.35      201.25     22.43 o 
   2   7  14        1.04        0.31      6.78 o 
   3   7  14       23.50       16.62      7.75 o 
   4   7  14       38.95       53.15     11.87 o 
   5   7  14       16.15       20.48     12.37 o 
  -4   8  14        3.68       28.42     13.83 o 
  -3   8  14       19.34       24.43     12.99 o 
  -2   8  14        5.49        0.71      9.18 o 
  -1   8  14      241.32      264.91     21.59 o 
   0   8  14        3.67        3.17      8.81 o 
   1   8  14      237.83      199.68     27.33 o 
   2   8  14        5.45       17.16      8.38 o 
   3   8  14       18.44        8.83      7.45 o 
   4   8  14        3.87        0.00      8.23 o 
  -3   9  14       14.89       17.49     14.56 o 
  -2   9  14        1.56        1.50     13.61 o 
  -1   9  14       25.00       38.80     12.75 o 
   0   9  14       62.10       67.58     16.71 o 
   1   9  14       26.28       20.71     13.52 o 
   2   9  14        1.38       11.52      8.20 o 
   3   9  14       15.22       22.31      9.58 o 
  -2  10  14       11.16        0.00     13.84 o 
  -1  10  14       25.48       13.35     14.81 o 
   0  10  14       10.36       11.20     14.01 o 
   1  10  14       23.84       33.19     16.01 o 
   2  10  14       11.84       24.25      9.96 o 
   1   0  15      513.14      504.62     13.02 o 
   2   0  15       54.70       65.14      8.29 o 
   3   0  15      666.99      651.16     22.08 o 
   4   0  15       70.10       66.96      9.67 o 
   5   0  15       62.07       63.50      9.47 o 
   6   0  15       13.47        2.18      6.58 o 
  -6   1  15       37.44       39.04     10.21 o 
  -5   1  15       17.11       18.66      8.37 o 
  -4   1  15      112.06      114.47     11.16 o 
  -3   1  15       35.64       23.14      8.66 o 
  -2   1  15      864.29      829.41     30.61 o 
  -1   1  15       97.48      126.84     10.75 o 
   0   1  15       36.92       36.73      4.18 o 
   1   1  15       96.23      103.26      6.91 o 
   2   1  15      862.07      874.68     19.42 o 
   3   1  15       36.63       27.15      7.34 o 
   4   1  15      109.02       89.08     10.37 o 
   5   1  15       17.06       15.02      7.31 o 
   6   1  15       38.25       32.92      9.96 o 
  -6   2  15        3.74       17.24      8.51 o 
  -5   2  15       23.47       14.44      8.14 o 
  -4   2  15        9.08        0.00      7.26 o 
  -3   2  15      858.71      809.80     28.90 o 
  -2   2  15       31.60        9.30      6.46 o 
  -1   2  15      433.13      454.21     17.19 o 
   0   2  15       55.00       44.49      5.40 o 
   1   2  15      427.73      426.77     13.68 o 
   2   2  15       30.54       36.94      4.58 o 
   3   2  15      858.53      804.85     20.17 o 
   4   2  15        9.27        6.05      5.86 o 
   5   2  15       23.40       31.37     12.04 o 
   6   2  15        3.60        5.01      8.08 o 
  -6   3  15       27.29       13.26     10.70 o 
  -5   3  15       19.21       13.09     23.41 o 
  -4   3  15      244.20      243.16     21.54 o 
  -3   3  15       43.07       57.87      9.90 o 
  -2   3  15      375.64      368.20     19.95 o 
  -1   3  15      315.46      310.99     13.80 o 
   0   3  15        1.14        0.08      4.32 o 
   1   3  15      318.31      297.45     13.10 o 
   2   3  15      380.04      371.17     10.63 o 
   3   3  15       42.18       39.88      7.40 o 
   4   3  15      242.98      246.29     16.92 o 
   5   3  15       18.69       21.86      9.21 o 
   6   3  15       26.32       18.75     15.33 o 
  -6   4  15        6.34        4.03     11.87 o 
  -5   4  15        0.44        9.47     11.97 o 
  -4   4  15       30.97       19.03      8.83 o 
  -3   4  15      271.38      295.04     31.00 o 
  -2   4  15      110.77       99.93     16.36 o 
  -1   4  15       31.20       37.07     17.98 o 
   0   4  15        8.57       16.57      7.71 o 
   1   4  15       29.24       31.74      5.83 o 
   2   4  15      109.46      116.03     11.45 o 
   3   4  15      268.86      256.45     19.62 o 
   4   4  15       30.46       17.67      8.87 o 
   5   4  15        0.44        4.58      7.60 o 
   6   4  15        6.01       17.06     10.71 o 
  -5   5  15       10.72       23.41     11.09 o 
  -4   5  15       26.16       25.53     11.61 o 
  -3   5  15       45.45       44.02     12.53 o 
  -2   5  15      214.24      200.02     13.57 o 
  -1   5  15      250.07      239.44     14.35 o 
   0   5  15       34.99       39.55      7.44 o 
   1   5  15      247.47      228.87     16.88 o 
   2   5  15      209.76      206.54     15.00 o 
   3   5  15       45.60       41.18      7.95 o 
   4   5  15       26.98       28.27      9.22 o 
   5   5  15       11.20       11.96      9.14 o 
  -5   6  15        0.47        8.51     11.09 o 
  -4   6  15        3.20        0.00     10.29 o 
  -3   6  15      279.10      309.87     26.61 o 
  -2   6  15        6.20        6.18      8.36 o 
  -1   6  15      234.68      231.93     19.21 o 
   0   6  15      217.01      185.11     17.71 o 
   1   6  15      238.31      231.04     19.73 o 
   2   6  15        6.05       15.47      7.20 o 
   3   6  15      279.08      272.63     18.25 o 
   4   6  15        3.00        0.00      8.32 o 
   5   6  15        0.46        9.73     26.99 o 
  -4   7  15       95.97       86.64     17.49 o 
  -3   7  15       19.79       26.48     14.03 o 
  -2   7  15      172.18      148.10     17.11 o 
  -1   7  15       74.41       69.35     15.45 o 
   0   7  15       49.76       50.63     11.81 o 
   1   7  15       73.80       83.58     17.66 o 
   2   7  15      168.21      164.88     17.69 o 
   3   7  15       20.10       25.36      8.56 o 
   4   7  15       98.05      105.68     14.70 o 
  -4   8  15       14.11       20.08     13.84 o 
  -3   8  15       21.06       29.77     19.38 o 
  -2   8  15       18.94       35.42     23.52 o 
  -1   8  15       21.29       19.38     11.03 o 
   0   8  15        3.47        1.34     11.54 o 
   1   8  15       21.39       34.02     13.84 o 
   2   8  15       18.16       17.85      8.58 o 
   3   8  15       20.17       23.23     11.68 o 
   4   8  15       13.58       19.76     11.73 o 
  -3   9  15       18.82       23.12     14.16 o 
  -2   9  15      168.03      174.66     24.34 o 
  -1   9  15       55.08       50.91     13.16 o 
   0   9  15       32.19       24.45     14.32 o 
   1   9  15       53.56       50.80     16.26 o 
   2   9  15      165.96      160.81     16.41 o 
   3   9  15       18.65        9.44     14.95 o 
  -1  10  15       26.65       23.07     23.30 o 
   0  10  15       70.49       83.22     19.64 o 
   1  10  15       26.53       36.77     16.13 o 
   0   0  16     1578.12     1604.19     40.82 o 
   1   0  16      425.43      417.01     13.47 o 
   2   0  16        2.77        0.36      4.67 o 
   3   0  16        7.29        5.50      6.33 o 
   4   0  16       85.33       94.58     12.85 o 
   5   0  16       21.80       47.76      8.67 o 
   6   0  16        7.09       14.62      7.27 o 
  -6   1  16       41.28       35.80     16.58 o 
  -5   1  16       11.91       18.04      8.53 o 
  -4   1  16       36.10       21.57      9.35 o 
  -3   1  16      150.46      146.81     14.74 o 
  -2   1  16       73.09       79.38     13.35 o 
  -1   1  16       85.98       68.45     10.83 o 
   0   1  16      760.23      747.95     14.68 o 
   1   1  16       83.55       91.22      6.72 o 
   2   1  16       73.43       83.99      6.98 o 
   3   1  16      150.95      143.09     11.24 o 
   4   1  16       34.61       40.83      8.40 o 
   5   1  16       10.84       23.49      7.81 o 
   6   1  16       41.71       48.68     11.63 o 
  -6   2  16       39.05       42.94     32.59 o 
  -5   2  16       10.61        8.98      9.54 o 
  -4   2  16      122.75      118.23     14.12 o 
  -3   2  16       36.10       35.38      9.53 o 
  -2   2  16       41.70       46.77     10.07 o 
  -1   2  16        4.67        8.32      6.47 o 
   0   2  16      124.10      121.35      8.02 o 
   1   2  16        5.21        5.25      4.30 o 
   2   2  16       41.59       43.09      4.85 o 
   3   2  16       36.65       33.00      4.84 o 
   4   2  16      121.77      105.33     12.18 o 
   5   2  16       10.18       14.57      9.07 o 
   6   2  16       39.93       43.78     11.39 o 
  -6   3  16        7.38        9.77     10.00 o 
  -5   3  16       40.21       45.71     12.72 o 
  -4   3  16       44.39       40.92     12.27 o 
  -3   3  16       48.06       30.06      8.48 o 
  -2   3  16       61.55       72.22     10.78 o 
  -1   3  16       65.56       77.30      9.56 o 
   0   3  16      117.97       90.46     11.87 o 
   1   3  16       68.74       65.43      7.37 o 
   2   3  16       62.20       65.26      5.70 o 
   3   3  16       47.43       49.61      9.50 o 
   4   3  16       45.00       59.00     10.25 o 
   5   3  16       40.11       77.38     37.52 o 
   6   3  16        6.87       14.93     13.86 o 
  -5   4  16       16.01       14.86     10.75 o 
  -4   4  16        3.03        5.53      8.04 o 
  -3   4  16       12.98       16.87      8.47 o 
  -2   4  16       11.21       21.98      8.27 o 
  -1   4  16       59.51       49.21      9.39 o 
   0   4  16      625.26      675.93     24.07 o 
   1   4  16       60.39       69.56     11.41 o 
   2   4  16       11.75       15.33     15.12 o 
   3   4  16       13.23        2.06      7.62 o 
   4   4  16        2.21        5.71      8.55 o 
   5   4  16       16.27       34.93     10.05 o 
  -5   5  16       52.63       80.02     14.57 o 
  -4   5  16       86.93      117.60     17.58 o 
  -3   5  16      105.17      100.97     12.74 o 
  -2   5  16        1.59        0.00      6.95 o 
  -1   5  16      132.33      147.95     11.93 o 
   0   5  16      131.88      133.61     12.37 o 
   1   5  16      135.53      142.67     22.87 o 
   2   5  16        1.49        5.60      7.41 o 
   3   5  16      103.31       92.43     13.13 o 
   4   5  16       86.24      108.92     18.60 o 
   5   5  16       52.07       65.88     13.72 o 
  -4   6  16       25.64       19.58     13.21 o 
  -3   6  16      124.23      107.46     18.61 o 
  -2   6  16       92.81      101.80     13.84 o 
  -1   6  16       47.45       49.21     12.15 o 
   0   6  16       53.90       37.70     11.13 o 
   1   6  16       45.18       63.53     10.30 o 
   2   6  16       92.39       94.55     12.78 o 
   3   6  16      124.01      131.08     13.80 o 
   4   6  16       26.42       22.06     13.07 o 
  -4   7  16        5.09        0.00     13.44 o 
  -3   7  16       49.24       56.80     17.92 o 
  -2   7  16        9.27        0.00     12.01 o 
  -1   7  16      118.53      132.41     16.48 o 
   0   7  16       35.51       63.71     13.14 o 
   1   7  16      120.91       84.23     21.28 o 
   2   7  16        8.94        0.00      5.99 o 
   3   7  16       47.75       57.36     11.12 o 
   4   7  16        4.88        8.85      9.41 o 
  -3   8  16        9.79       23.61     14.64 o 
  -2   8  16        7.37       16.51     14.10 o 
  -1   8  16       46.43       81.42     14.91 o 
   0   8  16      266.42      273.56     27.45 o 
   1   8  16       45.07       37.81     14.73 o 
   2   8  16        6.98        2.11      8.23 o 
   3   8  16        9.93       11.45      8.77 o 
  -2   9  16       52.75       85.15     24.31 o 
  -1   9  16       33.46       35.01     15.18 o 
   0   9  16        0.16        0.00     12.91 o 
   1   9  16       32.74       36.09     15.98 o 
   2   9  16       53.57       56.56     12.16 o 
   1   0  17       15.29       20.08      5.03 o 
   2   0  17      302.87      348.20     21.83 o 
   3   0  17       33.58       29.50     10.91 o 
   4   0  17        7.11       16.13      9.56 o 
   5   0  17        3.87        0.00      7.23 o 
   6   0  17       15.58       14.91      8.74 o 
  -5   1  17       20.47       15.21     11.65 o 
  -4   1  17       45.09       20.68     10.74 o 
  -3   1  17      205.84      229.31     20.66 o 
  -2   1  17      227.49      215.80     34.27 o 
  -1   1  17      684.68      661.68     20.13 o 
   0   1  17      322.64      296.72     10.96 o 
   1   1  17      684.58      680.56     28.69 o 
   2   1  17      225.18      228.24     11.97 o 
   3   1  17      204.82      203.36     17.11 o 
   4   1  17       44.98       54.97      9.66 o 
   5   1  17       20.44       15.08      8.96 o 
  -5   2  17        3.87        2.53      9.04 o 
  -4   2  17       53.34       54.11     12.59 o 
  -3   2  17       14.40       38.55     16.58 o 
  -2   2  17      540.57      465.49     26.88 o 
  -1   2  17       69.56       70.44     10.79 o 
   0   2  17        1.02        1.39      4.80 o 
   1   2  17       70.66       76.53      8.28 o 
   2   2  17      543.08      512.68     16.89 o 
   3   2  17       13.98       10.51      7.05 o 
   4   2  17       52.42       41.91     21.27 o 
   5   2  17        4.06        5.74     10.08 o 
  -5   3  17       10.04        5.23      9.92 o 
  -4   3  17       22.51        3.77     10.66 o 
  -3   3  17      236.23      247.39     22.45 o 
  -2   3  17        8.45        8.67      9.47 o 
  -1   3  17      246.85      236.94     20.29 o 
   0   3  17       15.77       14.66      5.94 o 
   1   3  17      248.47      233.02     13.15 o 
   2   3  17        8.63       10.85      5.32 o 
   3   3  17      239.90      292.14     42.79 o 
   4   3  17       22.76       34.87     12.53 o 
   5   3  17       10.05       13.89     13.89 o 
  -5   4  17        8.99       10.73     11.42 o 
  -4   4  17       49.34       58.97     11.08 o 
  -3   4  17       50.27       36.36     10.06 o 
  -2   4  17      227.91      228.07     17.39 o 
  -1   4  17       17.22       12.88      8.05 o 
   0   4  17      289.23      263.53     17.05 o 
   1   4  17       17.16       20.85      7.56 o 
   2   4  17      230.11      242.02     21.74 o 
   3   4  17       49.47       68.00     14.28 o 
   4   4  17       49.32       72.37     14.63 o 
   5   4  17        9.15       17.37     10.62 o 
  -5   5  17        5.35       16.13     11.71 o 
  -4   5  17       54.99       65.78     14.67 o 
  -3   5  17      140.36      141.29     15.22 o 
  -2   5  17       14.32        7.15      6.79 o 
  -1   5  17       88.58       93.46     12.40 o 
   0   5  17      245.92      238.51     16.45 o 
   1   5  17       86.45       87.14     22.51 o 
   2   5  17       13.74       16.00      9.41 o 
   3   5  17      140.82      144.24     33.95 o 
   4   5  17       55.41       74.48     18.72 o 
   5   5  17        5.36       20.04     11.52 o 
  -4   6  17       40.72       32.29     13.14 o 
  -3   6  17       59.01       74.64     20.61 o 
  -2   6  17      247.19      239.89     25.20 o 
  -1   6  17       13.57        8.78      9.49 o 
   0   6  17       38.41       35.74     11.73 o 
   1   6  17       13.65       22.62      8.40 o 
   2   6  17      244.16      206.07     17.97 o 
   3   6  17       59.74       50.73     12.80 o 
   4   6  17       42.21       42.71     12.00 o 
  -3   7  17       73.08       75.50     18.60 o 
  -2   7  17       62.81       33.38     21.51 o 
  -1   7  17      220.33      249.82     21.90 o 
   0   7  17       30.83       32.14     13.77 o 
   1   7  17      217.55      200.40     18.03 o 
   2   7  17       63.99       66.93     11.94 o 
   3   7  17       71.34       85.28     12.04 o 
  -3   8  17       16.07        3.01     29.46 o 
  -2   8  17       63.58       67.44     26.77 o 
  -1   8  17        4.44       10.74     11.05 o 
   0   8  17       24.59       20.92     13.78 o 
   1   8  17        4.20        5.47     12.11 o 
   2   8  17       62.88       65.82     12.33 o 
   3   8  17       16.07        1.63      8.27 o 
  -1   9  17       61.49       18.59     21.06 o 
   0   9  17        0.03        0.00     17.70 o 
   1   9  17       60.26       47.85     17.48 o 
   0   0  18      777.63      750.37     33.71 o 
   1   0  18        0.50        1.84      4.75 o 
   2   0  18        2.11        5.74      5.49 o 
   3   0  18       14.05        1.14      7.42 o 
   4   0  18        0.38        0.00      6.86 o 
   5   0  18        2.97        0.00      7.21 o 
  -5   1  18        7.14       21.47     11.54 o 
  -4   1  18       45.78       48.24     19.04 o 
  -3   1  18       30.37       23.20     10.50 o 
  -2   1  18       35.36       21.27     12.21 o 
  -1   1  18       33.18       39.47      7.87 o 
   0   1  18       59.82       69.40     13.74 o 
   1   1  18       30.67       40.57      6.35 o 
   2   1  18       34.54       31.44      6.59 o 
   3   1  18       30.74       35.62     24.31 o 
   4   1  18       43.74       51.01     13.14 o 
   5   1  18        6.50       10.66     10.19 o 
  -5   2  18       30.24       13.16     11.64 o 
  -4   2  18       16.93        0.00      9.18 o 
  -3   2  18       56.88       52.67     13.13 o 
  -2   2  18      121.85      121.18     15.93 o 
  -1   2  18        6.89        4.92      7.06 o 
   0   2  18      185.46      166.46     22.50 o 
   1   2  18        7.27        4.93      5.09 o 
   2   2  18      124.09      111.40     13.10 o 
   3   2  18       56.70       71.44     11.68 o 
   4   2  18       15.83       25.46     10.42 o 
   5   2  18       29.36       47.04     20.39 o 
  -5   3  18       57.93       72.11     30.13 o 
  -4   3  18        8.67        8.33      9.66 o 
  -3   3  18       31.08       33.09     13.10 o 
  -2   3  18       20.09       18.42     10.23 o 
  -1   3  18      199.36      219.93     49.51 o 
   0   3  18        9.47       15.95      7.92 o 
   1   3  18      201.80      196.53     12.70 o 
   2   3  18       20.67       24.80      8.66 o 
   3   3  18       31.40       28.76      9.64 o 
   4   3  18        7.98       16.00     11.62 o 
   5   3  18       59.57       88.93     23.75 o 
  -5   4  18       45.33       51.07     14.73 o 
  -4   4  18        1.61        8.82     11.00 o 
  -3   4  18       58.29       37.07     10.72 o 
  -2   4  18       71.51       81.70     12.23 o 
  -1   4  18       71.65       73.09     11.18 o 
   0   4  18       10.16       12.36      6.20 o 
   1   4  18       75.69       59.81     15.46 o 
   2   4  18       72.41       74.74     13.79 o 
   3   4  18       60.10       76.54     20.83 o 
   4   4  18        1.35       14.24     12.99 o 
   5   4  18       44.80       65.61     16.25 o 
  -4   5  18       29.27       48.46     14.09 o 
  -3   5  18       34.51       45.04     11.03 o 
  -2   5  18        1.50        3.96      9.96 o 
  -1   5  18      103.53      105.79     16.67 o 
   0   5  18       34.20       44.22     15.75 o 
   1   5  18      102.63       98.37     14.63 o 
   2   5  18        1.71        0.00      7.29 o 
   3   5  18       34.07       30.00     12.16 o 
   4   5  18       29.00       43.86     12.30 o 
  -4   6  18       22.08       29.59     14.58 o 
  -3   6  18       29.47       36.31     14.57 o 
  -2   6  18       17.00        0.00     20.50 o 
  -1   6  18       13.74       16.75     10.72 o 
   0   6  18       35.22       37.54     12.44 o 
   1   6  18       13.11       24.17     12.10 o 
   2   6  18       17.04       25.32      9.78 o 
   3   6  18       29.11       30.42      9.64 o 
   4   6  18       21.43       11.14     31.81 o 
  -3   7  18       26.17       45.67     19.15 o 
  -2   7  18        6.31       12.66     14.26 o 
  -1   7  18       24.20        5.84     14.73 o 
   0   7  18       66.66       76.35     17.66 o 
   1   7  18       24.74       29.03      9.87 o 
   2   7  18        6.49        4.70      9.22 o 
   3   7  18       26.07       29.16     11.31 o 
  -2   8  18       28.22       12.06     19.83 o 
  -1   8  18       35.40       23.17     14.99 o 
   0   8  18       72.36       80.58     44.13 o 
   1   8  18       36.94       26.39     11.94 o 
   2   8  18       28.96       41.17     10.81 o 
   1   0  19      239.55      242.22     15.47 o 
   2   0  19        1.35        0.00      5.04 o 
   3   0  19       53.91       48.70     15.57 o 
   4   0  19        9.65        8.64      9.81 o 
   5   0  19        0.70        0.00     14.11 o 
  -5   1  19        3.29        2.49     10.55 o 
  -4   1  19       28.15       34.91     12.31 o 
  -3   1  19      175.35      174.86     19.83 o 
  -2   1  19       56.09       68.78     13.42 o 
  -1   1  19       24.31       14.01      6.81 o 
   0   1  19        4.08        6.97      5.86 o 
   1   1  19       24.28       17.93      6.05 o 
   2   1  19       55.85       64.57      8.26 o 
   3   1  19      175.06      168.61     12.67 o 
   4   1  19       28.62       25.17     11.87 o 
   5   1  19        3.24        0.13     17.58 o 
  -5   2  19       32.80       34.75     12.37 o 
  -4   2  19        2.74        0.00      9.52 o 
  -3   2  19      142.75      169.58     19.32 o 
  -2   2  19        1.68        0.00      9.63 o 
  -1   2  19       67.21       76.99     10.76 o 
   0   2  19       35.36       45.83      7.80 o 
   1   2  19       67.47       73.78      9.02 o 
   2   2  19        1.81        0.00      4.92 o 
   3   2  19      140.76      151.53     17.14 o 
   4   2  19        2.66        8.73     10.38 o 
   5   2  19       32.85       65.86     21.06 o 
  -4   3  19       52.14       29.09     13.42 o 
  -3   3  19       54.34       63.69     25.20 o 
  -2   3  19       87.22      106.62     33.27 o 
  -1   3  19      153.33      164.11     18.42 o 
   0   3  19      374.44      398.67     17.35 o 
   1   3  19      154.69      157.42     12.70 o 
   2   3  19       87.17      105.25     13.72 o 
   3   3  19       54.80       73.03     15.52 o 
   4   3  19       51.49       59.95     23.41 o 
  -4   4  19       52.85       74.63     16.14 o 
  -3   4  19      131.63      147.46     33.49 o 
  -2   4  19       13.88        9.23     10.50 o 
  -1   4  19       37.72       32.06     11.77 o 
   0   4  19        5.43       17.98     12.10 o 
   1   4  19       35.12       30.91     13.44 o 
   2   4  19       14.11       16.84      9.95 o 
   3   4  19      132.60      116.73     17.98 o 
   4   4  19       52.90       60.65     15.77 o 
  -4   5  19       93.32       82.86     13.47 o 
  -3   5  19       31.47       46.78     15.52 o 
  -2   5  19      129.19      128.07     14.86 o 
  -1   5  19        8.68       11.42      9.12 o 
   0   5  19       55.01       55.42     17.09 o 
   1   5  19        8.46        1.34      9.39 o 
   2   5  19      132.95      148.67     19.42 o 
   3   5  19       31.11       55.72     15.38 o 
   4   5  19       92.95       95.67     15.87 o 
  -3   6  19      109.05      112.10     20.37 o 
  -2   6  19       35.02       39.78     14.55 o 
  -1   6  19       29.59       11.36     10.26 o 
   0   6  19       99.02      123.84     20.16 o 
   1   6  19       27.66       12.28     13.84 o 
   2   6  19       35.11       26.13     14.08 o 
   3   6  19      108.04      142.49     17.55 o 
  -2   7  19       98.11      130.27     23.43 o 
  -1   7  19       18.46        6.82     11.17 o 
   0   7  19        1.55        0.00     11.46 o 
   1   7  19       19.02       19.76      8.96 o 
   2   7  19       98.26      104.54     14.74 o 
  -1   8  19       65.00       38.98     24.42 o 
   0   8  19        1.59        0.00     14.22 o 
   1   8  19       65.15       66.96     12.18 o 
   0   0  20      217.84      244.94     34.27 o 
   1   0  20       48.30       41.18      8.22 o 
   2   0  20       23.92       25.67      8.06 o 
   3   0  20       56.90       26.30     12.31 o 
   4   0  20       15.08       29.60     12.43 o 
  -4   1  20        0.12        0.00      9.66 o 
  -3   1  20       43.41       39.85     12.84 o 
  -2   1  20       34.14       35.78     15.68 o 
  -1   1  20       11.61       18.75      7.22 o 
   0   1  20       83.21       82.19     20.95 o 
   1   1  20       10.48       17.46      9.51 o 
   2   1  20       35.21       35.57     10.10 o 
   3   1  20       43.48       26.73     12.24 o 
   4   1  20        0.22        0.00      9.89 o 
  -4   2  20       47.45       70.68     15.61 o 
  -3   2  20        9.23        1.76     10.66 o 
  -2   2  20       21.08       36.60     11.68 o 
  -1   2  20       55.60       56.46      9.21 o 
   0   2  20        9.65        4.98      6.12 o 
   1   2  20       57.91       57.18      8.49 o 
   2   2  20       20.65       22.38     17.47 o 
   3   2  20        9.06       18.94     10.84 o 
   4   2  20       46.15       45.61     14.00 o 
  -4   3  20        7.47        7.89     11.54 o 
  -3   3  20       22.77       21.61     12.41 o 
  -2   3  20        6.38       10.75     10.75 o 
  -1   3  20        9.32        6.41      9.97 o 
   0   3  20        1.95        7.37     10.25 o 
   1   3  20       10.69       16.48     10.01 o 
   2   3  20        6.34        4.30      8.41 o 
   3   3  20       23.59       44.35     10.92 o 
   4   3  20        6.84       18.37     15.46 o 
  -4   4  20       78.36       84.73     17.40 o 
  -3   4  20       26.21       26.22     25.99 o 
  -2   4  20       28.91       28.58     13.02 o 
  -1   4  20       12.08       11.16     10.42 o 
   0   4  20       65.66       87.77     13.72 o 
   1   4  20       12.16        6.05     11.42 o 
   2   4  20       29.38       34.85     12.68 o 
   3   4  20       25.85       36.17     13.63 o 
   4   4  20       79.08       99.24     24.87 o 
  -3   5  20       25.81       28.40     11.50 o 
  -2   5  20      108.79      121.51     14.65 o 
  -1   5  20        1.62       10.52     10.77 o 
   0   5  20       19.66        5.06      9.63 o 
   1   5  20        1.53        0.00      8.29 o 
   2   5  20      109.51      114.03     18.34 o 
   3   5  20       26.16       40.65     15.79 o 
  -2   6  20        8.24       11.18     14.48 o 
  -1   6  20        5.07        0.00     10.77 o 
   0   6  20        1.73        0.00     12.19 o 
   1   6  20        5.55        8.73     10.35 o 
   2   6  20        7.98       16.85      9.81 o 
  -1   7  20       68.93       64.29     25.99 o 
   0   7  20       33.55       39.35     19.04 o 
   1   7  20       68.04       69.00     12.58 o 
   1   0  21        0.62        3.15      6.43 o 
   2   0  21      140.36      159.83     17.82 o 
   3   0  21        0.01        4.90      7.29 o 
   4   0  21       17.90       14.05     12.12 o 
  -4   1  21        5.91        2.24     10.22 o 
  -3   1  21       57.37       68.43     15.62 o 
  -2   1  21       33.96       35.77      8.65 o 
  -1   1  21      111.31      122.26     12.67 o 
   0   1  21        6.17        5.80      6.91 o 
   1   1  21      113.69      134.28     13.43 o 
   2   1  21       33.72       32.03     11.56 o 
   3   1  21       58.11       83.40     15.89 o 
   4   1  21        5.97       11.84     12.40 o 
  -4   2  21        8.21       14.60     11.60 o 
  -3   2  21       25.23       22.62     12.15 o 
  -2   2  21      208.72      219.39     46.37 o 
  -1   2  21       24.85       14.02      8.42 o 
   0   2  21        1.72        6.34      7.36 o 
   1   2  21       25.00       37.20     11.67 o 
   2   2  21      210.78      238.11     24.44 o 
   3   2  21       25.37       17.79     14.67 o 
   4   2  21        8.02        0.00     19.94 o 
  -3   3  21      120.69      128.32     18.70 o 
  -2   3  21       22.58       20.18     12.97 o 
  -1   3  21       62.06       59.27     12.54 o 
   0   3  21       20.66       24.19      9.18 o 
   1   3  21       59.80       43.01     12.43 o 
   2   3  21       22.89       17.49     11.27 o 
   3   3  21      118.87      136.65     26.66 o 
  -3   4  21        6.49       17.44     12.87 o 
  -2   4  21       47.47       73.64     15.95 o 
  -1   4  21       16.26       18.44     11.72 o 
   0   4  21       63.94       31.59     13.44 o 
   1   4  21       15.94        8.96     12.10 o 
   2   4  21       50.47       66.66     15.23 o 
   3   4  21        6.62        0.00     14.78 o 
  -2   5  21       10.50       21.49     13.58 o 
  -1   5  21        2.02       11.20     23.75 o 
   0   5  21       13.66       18.14     12.32 o 
   1   5  21        2.58        0.00      9.86 o 
   2   5  21       10.47        0.00     16.02 o 
  -2   6  21       89.86       75.16     19.47 o 
  -1   6  21       28.54       66.98     27.33 o 
   0   6  21        4.38        2.24      8.03 o 
   1   6  21       28.43       26.89     10.14 o 
   2   6  21       89.72       87.56     17.64 o 
   0   0  22        0.16        0.00     10.08 o 
   1   0  22       60.00       62.80     10.82 o 
   2   0  22        1.86        3.74      6.87 o 
   3   0  22        6.99        1.94     11.46 o 
  -3   1  22       12.58        8.04     11.81 o 
  -2   1  22        5.05        0.00      7.87 o 
  -1   1  22      103.10      103.75     17.64 o 
   0   1  22       41.11       57.63     11.62 o 
   1   1  22      105.37      101.36     13.33 o 
   2   1  22        4.86        0.00     31.92 o 
   3   1  22       12.39        0.27     10.61 o 
  -3   2  22       60.96       51.03     29.01 o 
  -2   2  22        4.51        9.78      7.90 o 
  -1   2  22       21.22       20.62      7.77 o 
   0   2  22       16.04       18.02      9.27 o 
   1   2  22       20.04        6.27     11.20 o 
   2   2  22        4.19        4.50     10.85 o 
   3   2  22       61.68       79.86     16.42 o 
  -3   3  22        2.78        0.00     11.76 o 
  -2   3  22        2.93        0.00     11.08 o 
  -1   3  22       36.42       49.57     11.26 o 
   0   3  22       63.77       63.82     11.95 o 
   1   3  22       34.95       17.47     14.11 o 
   2   3  22        2.90        0.00     13.66 o 
   3   3  22        2.75       16.58     15.90 o 
  -2   4  22       38.96       43.26     18.03 o 
  -1   4  22       80.19       97.57     14.66 o 
   0   4  22        3.51       27.33     12.77 o 
   1   4  22       79.91       94.08     20.39 o 
   2   4  22       38.69       27.55     15.46 o 
  -2   5  22       15.96        4.54     11.63 o 
   0   5  22        3.87       14.11     12.54 o 
   1   5  22        6.68       10.53     13.44 o 
   2   5  22       16.04       44.58     16.80 o 
   1   0  23        1.78       28.28      9.56 o 
   2   0  23        0.96        9.54      8.74 o 
   3   0  23        0.54        7.47     11.26 o 
  -3   1  23        6.45        6.87     13.44 o 
  -2   1  23      111.46      127.16     13.74 o 
  -1   1  23       13.73       20.21      9.25 o 
   0   1  23       16.92        6.54      8.85 o 
   1   1  23       13.64        3.03     13.55 o 
   2   1  23      113.91      182.90     30.02 o 
   3   1  23        6.48        3.79     12.43 o 
  -2   2  23        1.48        0.00      7.20 o 
  -1   2  23      102.50       86.37     22.40 o 
   0   2  23        9.10       14.11     13.22 o 
   1   2  23      100.99      126.34     23.75 o 
   2   2  23        1.50        0.00     11.19 o 
  -2   3  23       63.44       79.54     17.39 o 
  -1   3  23       12.16       20.00     13.33 o 
   0   3  23       62.26       61.60     17.02 o 
   1   3  23       11.93        3.14     12.54 o 
   2   3  23       63.04       38.31     18.59 o 
  -1   4  23        3.19        0.00      8.74 o 
   0   4  23        4.31        2.46     12.54 o 
   1   4  23        3.76       10.08     13.22 o 
   0   0  24       87.19       63.40     17.70 o 
   1   0  24       25.84        3.47      9.66 o 
   2   0  24        4.08        9.75     23.41 o 
  -1   1  24       10.31       13.54      9.14 o 
   0   1  24        1.92        0.00      8.63 o 
   1   1  24        9.97       28.45     15.68 o 
  -1   2  24       37.88       10.94     15.90 o 
   0   2  24       66.17       61.38     17.92 o 
   1   2  24       37.13       23.97     16.13 o 
   0   3  24        1.93        0.00     11.20 o 
                                                 
